# Supplementary material for: Quantitative Framework for Model Evaluation in Microbiology Research Using Pseudomonas aeruginosa and Cystic Fibrosis Infection as a Test Case
Source: mBio. 2020 Jan 14;11(1):e03042-19. doi: 10.1128/mBio.03042-19 (PMC6960289; doi:10.1128/mBio.03042-19)
Supplement: DATA SET S1 [file mBio.03042-19-sd001.xlsx]

## Sheet: Sputum sample clinical info
Sample	Clinic location	Sex	total reads	reads mapping to PAO1 genes	number of PAO1 genes with at least one read mapping	SRA accession
HSP_EM13	USA	Male	152846614	585186	5040	data has been uploaded to SRA project PRJNA576508
HSP_EM24	USA	Male	86770449	289433	4272	data has been uploaded to SRA project PRJNA576508
HSP_EM30	USA	Female	34434930	306431	5130	data has been uploaded to SRA project PRJNA576508
HSP_EM33	USA	Female	51289707	691488	5083	data has been uploaded to SRA project PRJNA576508
HSP_EM35B	USA	Male	64322818	854764	5352	data has been uploaded to SRA project PRJNA576508
HSP_EM36	USA	Male	57609988	228345	5075	data has been uploaded to SRA project PRJNA576508
HSP_EM37B	USA	Male	68700371	411114	5151	data has been uploaded to SRA project PRJNA576508
HSP_EM43	USA	Male	64258978	654291	5222	data has been uploaded to SRA project PRJNA576508
HSP_EM48B	USA	Male	27490199	193279	5102	data has been uploaded to SRA project PRJNA576508
HSP_EM49	USA	Female	49870033	294973	5254	data has been uploaded to SRA project PRJNA576508
HSP_EM53B	USA	Male	75734375	624618	5278	data has been uploaded to SRA project PRJNA576508
HSP_EM54	USA	Male	43061308	79774	4389	data has been uploaded to SRA project PRJNA576508
HSP_EM6	USA	Male	44957257	808574	4683	data has been uploaded to SRA project PRJNA576508
Human_Sputum_A	Denmark	Female	71926942	492733	5293	SRR6833346
Human_Sputum_B	Denmark	Female	105647965	2047185	5302	SRR6833345
Human_Sputum_C	Denmark	Male	61212590	1958877	5325	SRR6833344
Human_Sputum_D	Denmark	Male	124266260	414990	4868	SRR6833347
Human_Sputum_E	Denmark	Male	62985339	453389	5096	SRR6833351
Human_Sputum_F	Denmark	Male	68022834	184178	5018	SRR6833350
Human_Sputum_G	Denmark	Male	78869961	10213756	5337	SRR6833349

## Sheet: laboratory model information
sample name	SRA accession	sample type	media (for in vitro)	strain	In PCA?	reference
Coculture_PA14_AB5075_Ab1	SRR6833317	invitro	CDM (biofilm)	PA14	yes	1
Coculture_PA14_AB5075_MI2	SRR6833314	invitro	CDM (biofilm)	PA14	yes	1
Coculture_PA14_AB5075_Sa2	SRR6833310	invitro	CDM (biofilm)	PA14	yes	1
Coculture_PA14_AB5075_Se1	SRR6833319	invitro	CDM (biofilm)	PA14	yes	1
ERR2275081_1	ERR2275081	invitro	LB	PA14	yes	8
ERR2275082_1	ERR2275082	invitro	LB	PA14	no	8
ERR2275085_1	ERR2275085	invitro	LB	PA14	yes	8
ERR2275086_1	ERR2275086	invitro	LB	PA14	no	8
PA14_Invitro_Water1	SRR2171889	invitro	CDM	PA14	yes	4
PA14_Invitro_Water2	SRR2172032	invitro	CDM	PA14	no	4
PA14Monoculture_biofilm	SRR6833332	invitro	CDM (biofilm)	PA14	yes	1
PAscfm3_1_S4_R1_001	SRR6833326	invitro	SCFM2	PA14	no	1
PAscfm3_2_S6_R1_001	SRR6833329	invitro	SCFM2	PA14	yes	1
Pascfm7_1_S7_R1_001	SRR6833336	invitro	SCFM2	PA14	no	1
Pascfm7_2_S8_R1_001	SRR6833338	invitro	SCFM2	PA14	yes	1
Rn_LES_Invitro_SCFM2_2017_JLD_SCFM2staticchamber_1_R1	SRR6833331	invitro	SCFM2	LESB38	yes	1
Rn_LES_Invitro_SCFM2_2017_JLD_SCFM2staticchamber_2_R1	SRR6833330	invitro	SCFM2	LESB38	no	1
Rn_PAO1_Invitro_SCFM2_2017_JLD_SCFM2staticchamber_1_R1	SRR6833331	invitro	SCFM2	PAO1	yes	1
Rn_PAO1_Invitro_SCFM2_2017_JLD_SCFM2staticchamber_2_R1	SRR6833330	invitro	SCFM2	PAO1	no	1
SAPAsp3_2_S9_R1_001	SRR6833335	invitro	SCFM2	PA14	yes	1
SAPAsp7_1_joined_R1_001	SRR6833336	invitro	SCFM2	PA14	yes	1
SRR1047563	SRR1047563	invitro	MOPS succinate	PAO1	yes	2
SRR1047579	SRR1047579	invitro	MOPS succinate	PAO1	no	2
SRR1056045_1	SRR1056045	invitro	Lb (modified)	PA14	yes	6
SRR1056046_1	SRR1056046	invitro	LB	x	yes	6
SRR1056047_1	SRR1056047	invitro	LB	x	yes	6
SRR1056048_1	SRR1056048	invitro	LB	x	yes	6
SRR1056049_1	SRR1056049	invitro	LB	x	yes	6
SRR1056051_1	SRR1056051	invitro	LB	x	yes	6
SRR1056062_1	SRR1056062	invitro	LB	x	yes	6
SRR1056063_1	SRR1056063	invitro	LB	x	yes	6
SRR1056064_1	SRR1056064	invitro	LB	x	yes	6
SRR1056065_1	SRR1056065	invitro	LB	x	yes	6
SRR1056067_1	SRR1056067	invitro	LB	x	yes	6
SRR1056070_1	SRR1056070	invitro	LB	x	yes	6
SRR1056075_1	SRR1056075	invitro	LB	x	yes	6
SRR1056084_1	SRR1056084	invitro	LB	x	yes	6
SRR1056085_1	SRR1056085	invitro	LB	x	yes	6
SRR1056090_1	SRR1056090	invitro	LB	x	yes	6
SRR2174566	SRR2174566	invitro	LB	PA14	yes	3
SRR2288354	SRR2288354	invitro	LB	PA14	yes	3
SRR2288355	SRR2288355	invitro	LB	PA14	yes	3
SRR2288356	SRR2288356	invitro	LB	PA14	yes	3
SRR363800	SRR363800	invitro	LB	PA14	yes	9
SRR363801	SRR363801	invitro	LB	PA14	no	9
SRR363802	SRR363802	invitro	LB	PA14	yes	9
SRR363803	SRR363803	invitro	LB	PA14	no	9
SRR363804	SRR363804	invitro	LB	PA14	yes	9
SRR363805	SRR363805	invitro	LB	PA14	no	9
SRR363806	SRR363806	invitro	LB	PA14	yes	9
SRR363807	SRR363807	invitro	LB	PA14	no	9
SRR3722267_1	SRR3722267	invitro	LB	x	yes	9
SRR3722275_1	SRR3722275	invitro	LB	x	yes	9
SRR4279869_1	SRR4279869	invitro	LB	PAO1	yes	5
SRR7938980_1	SRR7938980	invitro	LB	PAO1	yes	7
SRR7938981_1	SRR7938981	invitro	LB	PAO1	no	7
C1	data has been uploaded to SRA project PRJNA576508	invitro	BEGM (SingleQuots)	PAO1	yes	(not previously published)
C2	data has been uploaded to SRA project PRJNA576508	invitro	BEGM (SingleQuots)	PAO1	no	(not previously published)
R1	data has been uploaded to SRA project PRJNA576508	invitro	BEGM (SingleQuots)	PAO1	yes	(not previously published)
R2	data has been uploaded to SRA project PRJNA576508	invitro	BEGM (SingleQuots)	PAO1	no	(not previously published)
Rn_PAO1_Invivo_Burn_2014_KHT_PAO1_Mouseburn_1_R1	SRR1047580	mouse burn model	x	PAO1	yes	2
SRR4279873_1	SRR4279873	mouse pneumonia model	x	PAO1	no	5
SRR4279874_1	SRR4279874	mouse pneumonia model	x	PAO1	no	5
SRR4279875_1	SRR4279875	mouse pneumonia model	x	PAO1	yes	5
MW19-MCW-BL6-19_S4	data has been uploaded to SRA project PRJNA576508	mouse surgical wound model	x	PA14	yes	(not previously published)
Rn_PAO1_Invivo_Chronic_2014_KHT_PAO1_Mousechronic_1_R1	SRR1047593	mouse surgical wound model	x	PAO1	yes	2
Rn_PAO1_Invivo_Chronic_2014_KHT_PAO1_Mousechronic_2_R1	SRR1048520	mouse surgical wound model	x	PAO1	no	2
1) Cornforth, Daniel M., et al. "Pseudomonas aeruginosa transcriptome during human infection." Proceedings of the National Academy of Sciences 115.22 (2018): E5125-E5134.
2) Turner, Keith H., et al. "Requirements for Pseudomonas aeruginosa acute burn and chronic surgical wound infection." PLoS genetics 10.7 (2014): e1004518.
3) Tata, Muralidhar, et al. "RNASeq based transcriptional profiling of Pseudomonas aeruginosa PA14 after short-and long-term anoxic cultivation in synthetic cystic fibrosis sputum medium." PloS one 11.1 (2016): e0147811.
4) Murray, Justine L., et al. "Intrinsic antimicrobial resistance determinants in the superbug Pseudomonas aeruginosa." MBio 6.6 (2015): e01603-15.
5) Damron, F. Heath, et al. "Dual-seq transcriptomics reveals the battle for iron during Pseudomonas aeruginosa acute murine pneumonia." Scientific reports 6 (2016).
6) Dötsch, Andreas, et al. "The Pseudomonas aeruginosa transcriptional landscape is shaped by environmental heterogeneity and genetic variation." MBio 6.4 (2015): e00749-15.
7) Esani, Saika, et al. "Transcriptome Sequence of Antibiotic-Treated Pseudomonas aeruginosa." Microbiol Resour Announc 8.12 (2019): e01367-18.
8) Rossi, Elio, et al. "High-resolution in situ transcriptomics of Pseudomonas aeruginosa unveils genotype independent patho-phenotypes in cystic fibrosis lungs." Nature communications 9.1 (2018): 3459.
9) Dötsch, Andreas, et al. "The Pseudomonas aeruginosa transcriptome in planktonic cultures and static biofilms using RNA sequencing." PloS one 7.2 (2012): e31092.

## Sheet: non- P. aeruginosa decoy genome
Non-P. aeruginosa strains (Those in red represent different chromosomes of the same strain)
sequence	species/strain
NC_005966.1	Acinetobacter sp. ADP1
NC_019393.1	Alteromonas macleodii AltDE1
NC_013171.1	Anaerococcus prevotii DSM 20548
NC_011567.1	Anoxybacillus flavithermus WK1
NZ_CP011007.1	Bacillus pumilus strain SH-B9
NC_000964.3	Bacillus subtilis subsp. subtilis str. 168
NC_012491.1	Brevibacillus brevis NBRC 100599 DNA
NC_002528.1	Buchnera aphidicola str. APS (Acyrthosiphon pisum)
NC_012034.1	Caldicellulosiruptor bescii DSM 6725
NC_008639.1	Chlorobium phaeobacteroides DSM 266
NC_009089.1	Clostridioides difficile 630
NC_010001.1	Clostridium phytofermentans ISDg
NC_007354.1	Ehrlichia canis str. Jake
NC_000913.3	Escherichia coli str. K-12 substr. MG1655
NC_002695.1	Escherichia coli O157:H7 str. Sakai
NC_011750.1	Escherichia coli IAI39
NC_011751.1	Escherichia coli UMN026
NC_017634.1	Escherichia coli O83:H1 str. NRG 857C
NC_018650.1	Escherichia coli O104:H4 str. 2009EL-2050
NC_018658.1	Escherichia coli O104:H4 str. 2011C-3493
NZ_CP008801.1	Escherichia coli KLY
NZ_CP010876.1	Escherichia coli strain MNCRE44
NC_010376.1	Finegoldia magna ATCC 29328 DNA
NZ_CM000955.1	Finegoldia magna ATCC 53516
NC_003454.1	Fusobacterium nucleatum subsp. nucleatum ATCC 25586
NC_015964.1	Haemophilus parainfluenzae T3T1
NC_016612.1	Klebsiella michiganensis strain KCTC 1686
NC_016845.1	Klebsiella pneumoniae subsp. pneumoniae HS11286
NZ_CP006918.1	Klebsiella pneumoniae 30684/NJST258_2
NZ_CP016813.1	Klebsiella pneumoniae strain ED2
NZ_CP018735.1	Klebsiella pneumoniae strain Kp_Goe_121641
NZ_CP022023.1	Klebsiella pneumoniae strain 19051
NC_010610.1	Lactobacillus fermentum IFO 3956 DNA
NC_015978.1	Lactobacillus sanfranciscensis TMW 1.1304
AE010301.2	Leptospira interrogans serovar Lai str. 56601 chromosome II
NC_004342.2	Leptospira interrogans serovar Lai str. 56601 chromosome I
NC_009635.1	Methanococcus aeolicus Nankai-3
NC_012803.1	Micrococcus luteus NCTC 2665
NC_000962.3	Mycobacterium tuberculosis H37Rv
NC_007295.1	Mycoplasma hyopneumoniae J
NC_019552.1	Mycoplasma hyorhinis SK76
NC_002771.1	Mycoplasma pulmonis UAB CTIP
NC_012914.1	Paenibacillus sp. JDR-2
NC_015501.1	Porphyromonas asaccharolytica DSM 20707
NC_015311.1	Prevotella denticola F0289
NC_014370.1	Prevotella melaninogenica ATCC 25845 chromosome I
NC_014371.1	Prevotella melaninogenica ATCC 25845 chromosome II
NZ_CP022040.1	Prevotella melaninogenica strain FDAARGOS_306 chromosome 1
NZ_CP022041.1	Prevotella melaninogenica strain FDAARGOS_306 chromosome 2
NC_006085.1	Propionibacterium acnes KPA171202
NC_010554.1	Proteus mirabilis strain HI4320
NC_022000.1	Proteus mirabilis BB2000
NZ_CP012674.1	Proteus mirabilis strain CYPM1
NZ_CP015347.1	Proteus mirabilis strain AOUC-001
NZ_CP017082.1	Proteus mirabilis strain T21
NZ_CP017085.1	Proteus mirabilis strain T18
NZ_CP020052.1	Proteus mirabilis strain AR_0059
NZ_CP021550.1	Proteus mirabilis strain AR_0159
NZ_CP021694.1	Proteus mirabilis strain AR_0155
NZ_CP021852.1	Proteus mirabilis strain AR_0156
NC_015931.1	Pyrolobus fumarii 1A
NC_021066.1	Raoultella ornithinolytica B6
NC_017045.1	Riemerella anatipestifer ATCC 11845 = DSM 15868
NC_014643.1	Rothia dentocariosa ATCC 17931
NC_013715.1	Rothia mucilaginosa DY-18 DNA
NZ_AP014938.1	Rothia mucilaginosa DNA
NZ_CP023510.1	Rothia mucilaginosa strain FDAARGOS_369
NC_013159.1	Saccharomonospora viridis DSM 43017
NZ_AP013063.1	Serratia marcescens SM39 DNA
NZ_CP012685.1	Serratia marcescens strain SmUNAM836
NZ_CP018924.1	Serratia marcescens strain UMH2
NZ_CP018927.1	Serratia marcescens strain UMH8
NZ_CP018928.1	Serratia marcescens strain UMH10
NZ_HG326223.1	Serratia marcescens subsp. marcescens Db11
NC_004337.2	Shigella flexneri 2a str. 301
NC_013947.1	Stackebrandtia nassauensis DSM 44728
NC_007795.1	Staphylococcus aureus subsp. aureus NCTC 8325
CP018842.1	Staphylococcus epidermidis strain 14.1.R1
NC_002976.3	Staphylococcus epidermidis RP62A
NC_004461.1	Staphylococcus epidermidis ATCC 12228
NZ_CP009046.1	Staphylococcus epidermidis strain SEI
NZ_CP020463.1	Staphylococcus epidermidis strain 1457
NZ_CP022247.1	Staphylococcus epidermidis strain ATCC 12228
NZ_HG813242.1	Staphylococcus epidermidis PM221
NZ_LT571449.1	Staphylococcus epidermidis isolate BPH0662
NC_010943.1	Stenotrophomonas maltophilia K279a
NC_011071.1	Stenotrophomonas maltophilia R551-3
NC_015947.1	Stenotrophomonas maltophilia JV3
NC_017671.1	Stenotrophomonas maltophilia D457
NZ_CP011010.1	Stenotrophomonas maltophilia strain ISMMS3
NZ_CP011305.1	Stenotrophomonas maltophilia strain ISMMS2
NC_004116.1	Streptococcus agalactiae 2603V/R
NC_022239.1	Streptococcus anginosus C238
CP012718.1	Streptococcus intermedius strain KCOM 1545
NC_018073.1	Streptococcus intermedius JTH08 DNA
NC_022237.1	Streptococcus intermedius C270
NC_022246.1	Streptococcus intermedius B196
NZ_AP014880.1	Streptococcus intermedius DNA
NZ_CP020433.1	Streptococcus intermedius strain FDAARGOS_233
NC_015291.1	Streptococcus oralis Uo5 complete
NC_015678.1	Streptococcus parasanguinis ATCC 15912
NC_017586.1	Streptomyces cattleya DSM 46488
NC_012589.1	Sulfolobus islandicus L.S.2.15
NC_013520.1	Veillonella parvula DSM 2008
