# Supplementary material for: Quantitative Framework for Model Evaluation in Microbiology Research Using Pseudomonas aeruginosa and Cystic Fibrosis Infection as a Test Case
Source: mBio. 2020 Jan 14;11(1):e03042-19. doi: 10.1128/mBio.03042-19 (PMC6960289; doi:10.1128/mBio.03042-19)
Supplement: DATA SET S2 [file mBio.03042-19-sd002.xlsx]

## Sheet: zscores for all PAO1 genes for 
Locus tag	PAO1 SCFM2	PAO1 Epithelial cell model	PAO1 LB	PAO1 MOPS-succinate	PAO1 mouse lung infection	LESB58 SCFM2
PA0001	-0.0483824	-2.34987	-1.03994	0.524248	-1.12947	0.424941
PA0002	1.74477	-0.049419	1.54607	2.38035	2.49425	0.48112
PA0003	-0.570283	-0.122912	-0.155805	0.369087	-0.198833	0.022201
PA0004	2.25329	4.1155	6.57099	5.71338	6.23762	3.03322
PA0005	0.226752	0.727249	0.674889	0.855048	0.135617	0.596709
PA0006	-0.111372	-0.457473	-1.02518	0.305436	-1.51653	-0.340346
PA0007	3.15933	2.9053	2.05336	2.28194	0.468969	2.16287
PA0008	0.649028	0.995644	2.07645	2.07318	3.26194	0.499959
PA0009	0.18615	-1.04189	0.460723	2.38571	2.14123	0.0272822
PA0010	0.116065	-0.558465	0.313971	-0.00192181	-0.193869	0.169514
PA0011	0.569575	0.378902	0.494627	1.08414	0.371974	0.500809
PA0012	1.31124	1.55666	1.28636	1.03409	0.053149	0.962884
PA0013	-0.760014	-0.495543	-0.286355	-0.162085	-0.423549	-0.652001
PA0014	0.0689111	0.37232	0.233436	0.324099	0.206257	0.255611
PA0015	0.994696	-0.0406854	0.170604	1.42122	-0.278895	1.09612
PA0016	0.900065	1.86459	1.9341	1.83412	1.61464	0.9726
PA0017	-0.309976	1.69823	2.71263	1.78413	3.34539	0.208696
PA0018	-0.400397	0.841988	1.24137	0.582997	2.21166	-0.0453332
PA0019	0.420438	0.815801	0.410762	1.03442	-0.0679732	0.430791
PA0020	2.66665	4.06846	4.57162	2.20968	3.46335	0.804155
PA0021	0.65731	1.45912	0.755111	0.429533	0.207543	0.755563
PA0022	-0.267415	0.316483	1.15561	0.676753	1.69351	-0.536326
PA0023	1.86194	0.469985	2.05416	1.23196	1.27689	0.451807
PA0024	1.64298	1.24977	4.48927	2.0281	4.78413	3.38905
PA0025	1.6157	2.0276	3.37011	2.11863	3.80307	2.23306
PA0026	1.328	2.20144	1.71377	0.937419	0.701994	0.799102
PA0027	1.69305	2.11645	1.85928	0.174618	1.30625	-0.0855678
PA0028	1.26275	1.6141	1.19437	-0.597427	0.656934	-0.771772
PA0029	0.389424	0.127377	-0.0579191	-0.380861	-0.0818006	-0.328116
PA0030	0.476347	0.630631	0.537921	0.342267	-1.19236	0.128825
PA0031	0.27823	-0.0531443	-0.486537	0.00489237	-0.433526	0.0190194
PA0032	-0.0794732	0.0167242	0.326063	0.360377	-0.0241924	-0.201881
PA0033	0.0339457	0.108625	0.314797	0.255886	-0.148277	0.0173355
PA0034	1.17569	-0.208291	-0.331975	1.43009	0.0816431	1.46961
PA0035	0.738211	0.0878625	0.718815	1.45261	0.378052	1.04123
PA0036	1.774	-0.163539	0.635614	1.92656	0.488558	3.03938
PA0037	-0.0645498	-0.139752	0.392144	0.436954	-0.106605	-0.736637
PA0038	0.97092	-0.26103	-0.0411004	-0.165601	-0.819092	1.50136
PA0039	0.407419	2.05688	1.02023	1.13814	-0.351692	1.63439
PA0040	0.765217	1.52862	1.94246	1.34124	0.974024	-0.29021
PA0041	3.94128	3.72219	4.79948	3.70771	1.83171	2.11902
PA0042	1.41669	1.20714	1.34747	1.18148	0.40098	1.50067
PA0043	0.0795636	0.541116	0.0345044	0.312592	0.0858432	-0.0161773
PA0044	-1.22327	2.08429	-0.666589	-0.270756	3.72211	0.164997
PA0045	1.0286	3.85919	5.35446	3.0856	4.94084	1.09028
PA0046	1.97302	2.57148	5.10512	4.08247	4.39385	1.43723
PA0047	1.219	2.38725	3.62614	2.46868	3.30878	0.972487
PA0048	0.00272654	1.57643	2.11728	1.1352	1.40339	-0.311171
PA0049	-0.0389509	1.98662	1.65429	-0.722833	-0.119192	-1.23839
PA0050	0.950291	1.21228	1.14286	0.561955	-0.0251563	1.2277
PA0051	0.10291	-0.392179	-0.018846	-0.21088	0.60485	0.973508
PA0052	0.998907	0.671735	0.659368	0.00338839	0.434288	0.846139
PA0053	4.03065	3.47058	3.36144	4.14621	3.00093	-0.324893
PA0054	0.412755	0.445334	0.759989	0.232822	0.239309	-0.587821
PA0055	1.4575	1.21785	2.03599	0.131307	1.53159	-0.311781
PA0056	0.247882	-0.101996	0.0924235	0.293897	0.303321	0.268509
PA0057	-0.274155	-0.782487	-0.234588	-0.56832	0.00733523	-0.299639
PA0058	0.5293	0.412531	0.595977	0.239887	0.833876	0.229003
PA0059	-0.812472	-1.46239	-1.52032	-2.0306	-1.6014	-0.991322
PA0060	-0.430019	-1.60076	-1.34605	-1.11057	-1.82301	0.274935
PA0061	-2.03996	-0.641589	-0.856495	-1.65985	-0.738598	-1.70312
PA0062	-1.72796	-2.15144	-1.4557	-2.22692	-2.52339	-1.36615
PA0063	-0.209223	0.160873	0.150507	0.724477	-0.236099	-0.0209904
PA0064	0.156119	-0.884795	0.99219	0.608267	0.372817	0.404899
PA0065	-0.225348	-0.852922	-0.0371758	-0.333358	-0.232102	-0.0951236
PA0066	1.02745	-0.157672	0.859202	1.21344	1.28312	0.451113
PA0067	-0.94446	-1.21326	1.10567	-1.27937	1.28126	-0.21333
PA0068	0.214415	-0.669077	0.317882	-0.194524	-0.50225	1.80609
PA0069	-1.71174	-1.0204	0.859737	-0.874694	-1.48758	-0.736084
PA0070	3.71261	3.21604	6.32234	4.03067	4.27916	3.28652
PA0071	2.64919	2.0794	2.22718	2.53246	-0.159485	2.62359
PA0072	-0.0454693	1.09898	1.48522	1.41985	1.22201	0.729406
PA0073	1.65002	1.02698	1.37024	1.88425	1.17569	-0.157288
PA0074	1.62409	1.69315	3.27799	2.5482	2.45225	2.5614
PA0075	1.35266	1.27933	2.0095	1.7758	1.80193	1.81434
PA0076	1.18993	1.76074	2.57008	1.5084	1.85771	1.42491
PA0077	1.67211	1.78486	4.12325	2.60429	2.47157	2.74693
PA0078	0.752638	1.73982	2.97681	1.48596	2.07854	1.39636
PA0079	0.319874	0.328168	2.81869	1.47478	1.66214	1.37789
PA0080	1.72687	-0.329964	1.97744	1.57338	0.686924	2.26712
PA0081	-0.0619632	2.01805	1.87982	0.756427	-0.344101	1.8215
PA0082	-1.48467	-3.54504	-0.842502	-1.42235	-5.27814	0.638265
PA0083	1.05722	0.503	3.3273	1.59641	1.71685	1.6131
PA0084	1.15804	0.52366	3.46931	2.0957	1.81768	2.18445
PA0085	2.97427	1.20661	4.3616	3.14332	2.15577	3.10985
PA0086	0.652506	0.428966	2.67848	1.60773	0.537498	2.14641
PA0087	0.544197	0.317818	1.52233	0.68181	0.366892	0.807414
PA0088	0.97429	0.478518	2.17647	1.25853	1.3153	1.44403
PA0089	0.88336	1.27895	2.28812	1.31661	1.21326	1.23487
PA0090	1.50485	2.0979	5.40784	2.96213	3.05884	2.9924
PA0091	0.75959	0.482957	2.74808	1.68642	1.00156	1.53922
PA0092	2.02764	1.42053	2.60552	2.09319	1.20549	1.50238
PA0093	1.14568	0.869766	1.81417	1.26441	0.615009	0.786832
PA0094	1.2181	1.4022	2.53885	1.33863	0.675495	0.491305
PA0095	0.234865	0.215987	0.495654	-0.384484	-1.39937	0.94988
PA0096	0.540995	0.0189985	1.18086	0.0516911	0.714334	0.434296
PA0097	1.49603	0.874304	2.39906	0.536649	1.16495	1.3827
PA0098	1.17021	1.25563	1.87856	0.641566	1.36566	-0.720899
PA0099	1.72826	1.75564	2.17952	1.27499	0.920551	-1.12889
PA0100	1.2195	0.659887	1.21172	1.02517	0.6779	-1.42219
PA0101	0.615223	0.726882	1.16781	0.368433	0.566837	0.486374
PA0102	-1.20398	-0.369598	-0.20079	-0.586209	-0.127805	-0.308888
PA0103	-1.20871	-1.17654	-0.667504	-1.11436	-0.571628	-0.393478
PA0104	-0.22432	-0.172852	0.428208	-0.0303759	0.412901	-0.488977
PA0105	2.06445	-0.620011	-0.92672	-0.242797	-1.18364	0.0957858
PA0106	2.49916	-0.898197	-1.07311	-0.702907	-1.56036	-0.011861
PA0107	1.94368	-0.808438	-0.495224	0.00971192	-0.413678	0.684427
PA0108	2.06742	-0.991714	-1.20827	-0.104873	-0.601139	0.898825
PA0109	1.55317	-0.642623	-1.20519	-0.447329	-0.999897	0.0180632
PA0110	3.1832	-1.4193	-0.0908175	0.0651942	0.0533418	0.403882
PA0111	2.70986	-0.604488	-0.599097	-0.019467	-1.34225	0.369167
PA0112	2.34039	-1.06326	-0.363776	-0.191189	-0.246404	0.215446
PA0113	1.99017	-0.481285	-0.379393	0.137629	-0.110306	0.442384
PA0114	0.00198362	0.52537	0.302247	-0.103961	0.399869	-0.206778
PA0115	0.279071	0.813592	0.704901	0.773151	0.467074	0.296272
PA0116	0.806896	-0.564893	0.0157903	0.283879	-0.31098	0.193743
PA0117	-0.926277	-1.8784	-1.04466	-1.46911	-1.32371	-1.4059
PA0118	0.332665	-0.255788	0.351002	-0.43266	0.063368	-0.637828
PA0119	-0.302409	-0.869018	-0.916204	-0.618005	-1.03264	-0.79483
PA0120	0.0152981	-0.850342	-0.126164	-0.459416	-0.747832	-0.302338
PA0121	0.446318	-0.145173	0.107087	-0.149868	-0.267052	-0.00454968
PA0122	1.30631	0.238991	0.443214	0.326675	-0.142937	1.94563
PA0123	-0.133756	-0.940377	-0.0405517	-0.170011	0.0610852	0.203909
PA0124	0.0846116	-1.26027	-0.227756	0.428663	-0.0792636	0.695697
PA0125	-0.112033	-1.07444	-0.947279	-0.347704	-1.04291	0.0612718
PA0126	1.03426	0.810088	3.29003	1.37498	1.61768	0.967774
PA0127	0.857239	1.27046	1.31355	1.02489	1.29214	0.538732
PA0128	1.60503	0.754275	1.03792	1.91373	1.41303	1.27953
PA0129	0.413351	0.460434	0.0763109	0.344687	0.162011	0.402449
PA0130	0.306912	0.462874	0.479618	-0.528471	-0.107107	0.600217
PA0131	0.525194	0.936182	0.0953129	-0.40207	-0.637721	0.727512
PA0132	-0.0659656	0.752075	-0.367825	-1.88558	-1.1166	0.257814
PA0133	0.0691502	-0.272875	-0.415152	-0.101928	-0.226718	-0.139203
PA0134	0.0259489	-0.885698	-0.939961	-0.86238	-0.864653	0.132226
PA0135	0.483837	-0.492979	-0.185569	0.358911	-0.899123	0.600402
PA0136	-0.402837	-0.108993	-0.255211	-0.0985992	-0.185063	-0.484717
PA0137	0.79515	-0.423669	-0.818294	0.64356	-0.956377	0.464674
PA0138	-0.21988	0.713787	0.167628	0.25576	-0.499607	-0.502454
PA0139	-0.287601	-0.325359	-0.376216	-0.569006	-0.420734	-0.603448
PA0140	-0.897143	0.236542	-0.735183	-0.894672	-0.253977	-0.65077
PA0141	2.21098	0.838424	2.22835	1.3058	2.35941	2.60699
PA0142	-0.30116	1.09067	0.296148	-0.352829	-0.99077	0.00186235
PA0143	1.00923	-1.15381	3.64112	0.0823503	1.27464	2.92621
PA0144	1.19087	0.444403	2.17569	0.678931	1.08963	1.86368
PA0145	-0.417664	0.357397	1.26542	0.188474	1.34662	0.436155
PA0146	0.490842	0.0601836	0.496204	0.605229	0.180764	0.403111
PA0147	0.504888	0.129566	0.676596	0.02515	0.257372	0.204028
PA0148	0.209111	-0.0962652	0.578207	0.0799103	0.434953	-0.242373
PA0149	-2.64252	0.27113	-1.07845	-2.23008	-0.240522	-3.1581
PA0150	-2.931	-0.472934	-1.38185	-2.11641	-0.855159	-2.75032
PA0151	-2.07534	-0.606071	-1.88897	-2.70078	-0.435522	-2.15243
PA0152	-0.227092	2.12891	1.41968	0.724654	1.25663	0.198367
PA0153	0.0618633	-0.0651668	0.0752439	-0.229141	-0.485189	-0.134579
PA0154	-0.0788403	0.51509	-0.444836	0.33518	-0.426606	-0.138651
PA0155	-0.396915	-1.20814	0.587389	-0.0720926	0.862569	-0.828509
PA0156	0.518987	-1.86358	1.14636	-0.239693	0.260527	0.377855
PA0157	0.229584	-0.703609	1.49605	-0.329344	0.148482	0.833706
PA0158	1.39945	-1.17707	1.62487	0.490572	-0.0871472	1.30024
PA0159	0.746812	-0.426682	1.15991	0.503422	0.684303	0.878158
PA0160	-0.309409	-0.20968	-0.0167291	-0.422632	-0.623528	-0.225701
PA0161	-0.985438	-1.72825	-2.73563	0.623641	-5.11191	-0.638473
PA0162	2.33913	-1.04552	1.96751	2.1626	4.35038	1.0471
PA0163	0.760197	0.249138	0.415417	0.821123	0.426288	0.635605
PA0164	-0.412159	-1.16347	-0.605708	-0.817895	-0.512794	-0.497332
PA0165	-0.661142	-0.767518	-0.312478	0.0703342	0.773604	-0.742199
PA0166	-0.099821	-0.075496	-0.284666	-0.145877	-0.480367	0.0919292
PA0167	0.717366	1.3598	1.63349	0.849434	0.489282	1.18896
PA0168	1.58326	2.52417	2.01307	1.89589	1.33455	1.32314
PA0169	1.33817	2.20366	2.03429	2.33399	1.48101	0.987021
PA0170	1.62574	2.17781	2.27468	3.0381	1.40686	0.836404
PA0171	1.35738	2.45428	2.00367	2.69132	1.45881	0.971909
PA0172	0.770014	2.71932	1.46744	2.4583	1.23918	0.525883
PA0173	1.55945	-0.236414	-0.297434	0.0906457	-0.0159299	0.464992
PA0174	2.81866	0.957943	0.222149	0.703755	0.344416	1.64208
PA0175	3.33038	0.471406	0.348198	0.787595	0.232428	1.41947
PA0176	4.02082	0.88688	1.32056	1.0747	1.44968	2.59628
PA0177	2.8275	0.178991	0.452072	0.488566	0.144475	1.37963
PA0178	2.34739	-0.171152	0.0664441	0.447749	0.0916664	1.33463
PA0179	2.74442	0.0529977	0.367874	1.15797	0.107744	1.99186
PA0180	2.08493	1.20912	0.810242	0.304951	0.593102	0.760559
PA0181	0.149652	-0.455652	-0.0289286	-0.402815	0.280773	-0.0758087
PA0182	0.856564	0.196766	1.13039	0.433647	1.16715	0.169654
PA0183	0.249613	0.262534	0.881835	0.826741	0.554653	0.403224
PA0184	0.308853	0.0162938	0.790301	0.662076	0.435499	-0.00420483
PA0185	0.214171	-0.0891576	-0.0530709	0.518125	-0.344506	0.215428
PA0186	-1.70056	-0.852838	-0.998829	-0.799271	-1.41536	-1.40498
PA0187	-0.119652	-0.578926	-0.0366093	0.334899	-0.239217	1.75477
PA0188	0.228312	-0.90845	0.464902	0.546133	0.284014	2.11265
PA0189	-0.260616	-0.232432	-0.106726	-0.39904	-0.241491	-0.12965
PA0190	0.842204	1.10539	0.724951	0.39004	0.293527	-0.0676347
PA0191	-0.959557	-2.44078	-1.29839	-0.0878703	-1.56446	-0.867328
PA0192	0.0116855	-0.0305192	-0.272855	-0.188118	-0.376665	-0.182877
PA0193	-0.383812	0.0210892	0.107358	-0.319477	0.113445	-0.297335
PA0194	-0.373546	-0.198706	-0.122066	-0.259852	-0.444256	0.276427
PA0195	0.938952	-2.5659	-2.26388	1.07186	-1.1994	1.28661
PA0196	1.73035	-1.08324	-1.0008	1.85064	-0.0899239	1.51884
PA0197	-0.186283	-0.865402	-0.836683	-0.365951	-0.711829	0.435899
PA0198	-0.783406	-0.766576	-1.17164	-0.343033	-0.677192	0.835368
PA0199	-0.159887	-1.13315	-0.0705091	0.0775469	-0.683687	0.941207
PA0200	0.752546	-0.0511483	1.21576	1.6579	1.44376	1.82534
PA0201	-1.26697	-1.70508	-0.16315	1.19505	0.367294	-0.621538
PA0202	0.129316	0.62694	0.695909	1.45984	1.09482	-1.12062
PA0203	0.496815	-0.0227413	0.0967695	0.122355	0.197698	-0.927673
PA0204	0.776325	-0.197409	-0.0219955	0.234689	0.33476	-1.08348
PA0205	0.725528	0.728059	0.8966	0.493169	1.0447	-0.738139
PA0206	0.442627	0.272013	0.154753	0.133189	0.346664	-1.11214
PA0207	1.49861	0.301013	0.965168	0.947257	0.962138	-1.04516
PA0208	-0.0136417	-1.73983	-1.3879	-2.47472	-1.94405	-1.15057
PA0209	0.735321	0.074016	-0.394902	-0.424684	-0.195638	-0.526354
PA0210	0.156106	-0.905639	-0.519182	-0.499049	-0.0878524	-0.643286
PA0211	1.22944	-0.961956	-0.105908	-0.402513	0.230822	-0.0923076
PA0212	1.07328	-1.10564	-0.618912	-0.972098	-0.0931796	-0.711334
PA0213	0.768301	-1.78381	-1.53567	-1.42779	-0.928684	-0.830036
PA0214	0.98821	-0.547744	-0.448071	-0.565918	-1.52958	-0.306151
PA0215	0.472631	-2.03257	-2.1994	-1.09508	-2.20036	-0.19599
PA0216	0.36723	-0.817848	-0.739666	-0.461879	-1.43897	-0.511758
PA0217	0.695434	0.675364	0.529696	0.382602	0.45968	0.523831
PA0218	1.0929	-0.890665	-0.355566	1.07608	-0.99997	1.53238
PA0219	0.399421	-0.507481	-0.276763	-0.384963	-1.05238	-0.0798954
PA0220	0.94031	-0.0285318	-0.162693	0.0728475	-0.247284	0.170492
PA0221	0.86957	0.265952	0.446614	0.607774	0.529393	0.257118
PA0222	0.932949	0.457671	0.252084	0.669322	0.264904	0.954134
PA0223	0.0124545	0.269384	-0.301084	-0.379037	-0.58715	-0.220752
PA0224	-1.71835	-0.703162	-1.59243	-0.63849	-2.43074	-0.954482
PA0225	1.02291	0.912514	1.2368	1.21271	0.817557	1.02488
PA0226	0.0283146	-0.136083	0.224812	0.371434	0.212865	-0.191691
PA0227	-0.825058	0.100426	-0.292277	-0.901631	-0.601769	-0.796233
PA0228	0.292386	1.27572	0.822889	0.10031	0.541747	0.517062
PA0229	0.116048	-1.06471	-1.4821	-0.777768	-1.23683	0.119842
PA0230	0.106836	0.0622669	0.178002	-0.205482	0.210249	0.393817
PA0231	0.249988	-0.136921	0.586288	0.0129393	0.948656	0.194221
PA0232	1.19762	0.756384	1.2358	0.807986	0.74458	1.121
PA0233	-0.43473	-0.0236739	0.282707	-0.45813	0.347403	-0.446186
PA0234	1.06578	0.178321	-0.186233	0.676379	-0.494393	0.546703
PA0235	0.492428	-0.0662988	0.406108	0.181688	-1.29836	0.0432997
PA0236	1.09698	0.507711	1.65297	0.445334	1.41318	1.01453
PA0237	0.237394	0.539837	0.0492096	0.444922	0.0482338	0.768151
PA0238	0.578901	0.356945	-0.141754	0.518245	0.0684484	0.0196074
PA0239	0.331984	-0.301819	0.190809	0.802311	0.451355	0.374019
PA0240	0.609622	0.330619	-0.121004	0.796361	0.245514	0.433294
PA0241	0.389561	0.0656323	0.153927	-0.000623279	-0.0877467	0.395377
PA0242	-0.113582	-0.817343	-0.809697	-0.936145	-0.668422	-0.30262
PA0243	0.956089	0.915294	1.4686	1.00845	1.3249	0.520335
PA0244	0.0915552	0.166751	0.214565	0.210438	-0.0467893	0.322409
PA0245	0.54539	-0.00597574	0.188046	0.947074	-0.656197	0.320935
PA0246	-1.72161	0.000347732	0.606467	-1.16273	0.315216	-1.34323
PA0247	-0.238288	-0.120936	-0.450334	-0.179255	-0.93591	-0.736273
PA0248	-0.403044	-1.66285	-1.63119	0.0958346	-2.25079	-2.15304
PA0249	-0.574676	-0.285658	-0.633829	-0.771589	-0.340914	-0.164181
PA0250	-1.14603	-1.28642	-3.03079	-2.31958	-2.0748	-1.63788
PA0251	0.271003	1.28201	-0.402276	-0.442178	-0.358392	-1.4233
PA0252	0.405609	2.9333	0.122389	0.452929	1.73007	0.801611
PA0253	0.681364	0.887866	-0.148848	0.787014	-0.26882	2.07353
PA0254	-1.39288	-4.21083	-3.15474	-3.06947	-4.82281	3.11505
PA0255	-0.196832	-0.351071	-0.631973	-0.739501	-0.625254	-0.417268
PA0256	1.48573	0.987013	-1.84506	0.545993	-2.51085	1.39874
PA0257	1.20587	1.25638	0.00552486	1.14958	-0.259451	1.43744
PA0258	0.962697	1.01363	0.213561	0.901386	-1.19625	1.12972
PA0259	1.22084	1.51277	0.803902	1.30477	0.756751	0.483152
PA0260	0.807623	0.879154	0.890968	0.748668	0.807942	0.359983
PA0261	0.452219	0.183241	0.654698	0.186606	0.150382	0.298395
PA0262	0.526059	0.841405	1.08361	0.364291	0.499861	0.64829
PA0263	0.342499	0.406383	-0.320291	0.0338918	0.129258	-0.26221
PA0264	-0.420616	2.41564	-0.923287	-2.05585	-7.85652	-1.75305
PA0265	0.530158	2.46495	2.53829	-2.11341	1.82791	-1.2565
PA0266	1.33093	2.32489	2.72891	-0.985172	2.14473	-0.264475
PA0267	0.220689	1.03931	1.17106	0.66405	1.26343	0.815043
PA0268	0.352431	0.632167	0.500498	0.200379	0.107674	0.780126
PA0269	0.14431	0.0331104	0.737092	-0.256568	-0.0789441	0.64496
PA0270	-0.0263356	-0.220685	0.387503	0.118623	-0.546302	0.766156
PA0271	0.25528	0.189871	0.394251	-0.018491	0.250807	0.593133
PA0272	0.682607	0.355582	0.831118	0.600781	0.938891	1.22607
PA0273	-0.0147339	-0.22451	-0.0788685	0.00999404	0.088082	-0.432686
PA0274	0.78373	1.29718	0.697169	0.137346	-0.1386	-0.0614239
PA0275	1.10978	1.17732	0.847768	0.741343	0.0922106	0.901511
PA0276	0.395908	-1.3051	-1.2445	-1.30623	-0.657229	1.11544
PA0277	1.80371	-0.619326	5.06354	1.57247	1.69851	1.61829
PA0278	0.384533	0.0276197	0.0940954	0.106235	-0.0550714	0.252475
PA0279	0.645211	1.71383	0.702781	0.508642	0.490696	0.50716
PA0280	-1.41682	1.4347	0.239025	3.73946	0.624043	0.566793
PA0281	-3.45179	-0.702782	-3.55481	3.49511	-2.15015	-1.12754
PA0282	-0.722648	0.486315	-0.116344	1.43436	-0.59365	-0.203286
PA0283	-4.59029	0.483478	-2.00333	1.61399	-1.41515	-0.779664
PA0284	-4.32296	0.482831	-1.37953	0.76861	-2.3764	-0.478346
PA0285	-0.0394381	0.301002	1.7525	1.45115	1.50625	0.216762
PA0286	0.541662	2.60256	0.903434	0.824248	-0.450868	1.8213
PA0287	0.302565	0.208981	-0.5139	0.0292158	-0.983699	0.501397
PA0288	0.0384564	0.565947	0.762141	0.233046	0.12905	0.339519
PA0289	2.52623	-0.147997	-0.0325079	1.2562	-0.352069	1.63465
PA0290	0.467827	-0.0352989	-1.39578	-0.841078	-2.62548	0.135886
PA0291	1.26583	4.5636	5.5552	5.57959	6.09529	-0.384814
PA0292	1.01949	1.29257	3.65496	1.23694	2.65002	0.760052
PA0293	-2.99571	-3.19044	-1.43467	-2.85822	-3.17197	-3.00613
PA0294	0.34562	-0.242937	0.11878	-0.226129	0.377939	0.0570035
PA0295	1.07882	0.211147	1.14045	0.310577	1.35648	0.647277
PA0296	0.454914	2.43493	0.990221	-0.839139	-1.05534	-1.10871
PA0297	-1.00045	1.42492	-2.18096	-1.71708	-2.42567	-1.34102
PA0298	2.31678	4.40519	0.589833	-0.257663	0.575972	1.13489
PA0299	3.44339	5.53386	5.50167	0.756983	3.31081	1.74798
PA0300	3.23578	2.81876	3.92153	2.76724	2.10926	2.28453
PA0301	2.89722	1.8244	1.75141	1.6013	2.16502	1.53803
PA0302	1.87652	1.11271	1.22512	1.25339	1.68382	1.33384
PA0303	1.90041	0.074535	0.764062	0.745373	0.987426	0.490067
PA0304	0.459539	-0.569905	-0.153016	0.0856078	-0.115832	0.374722
PA0305	1.77254	1.43946	1.34739	0.495736	2.24816	0.749487
PA0306	0.374423	0.527406	0.615388	0.476209	1.37078	0.477869
PA0307	-0.326214	-0.229589	-0.156666	-0.710594	-0.0213587	-0.83229
PA0308	-0.361193	0.0992959	0.183997	0.197614	0.231033	0.259475
PA0309	0.335743	-0.179426	0.656192	-0.331835	0.208638	0.12355
PA0310	-1.28514	-1.47387	-2.02533	-1.60194	-1.46714	-0.874033
PA0311	0.756309	1.54704	0.907122	0.44874	1.01588	0.324786
PA0312	0.119887	0.00572318	-0.324226	0.104389	0.137137	-0.0888397
PA0313	1.64262	0.520449	-0.281936	1.63303	0.547331	1.06836
PA0314	1.58586	-0.0902787	1.19649	0.739314	1.6967	0.0102071
PA0315	-1.14726	1.44542	1.30168	-0.0671335	0.957113	0.365374
PA0316	-0.474815	-0.622332	1.49586	1.09375	1.91019	-0.938136
PA0317	1.15973	1.99558	3.17209	3.27087	2.8516	1.35994
PA0318	1.60963	1.1995	2.55144	1.37823	2.37442	0.296361
PA0319	0.320529	0.411971	0.590261	0.601993	0.807178	0.0904656
PA0320	-0.715169	0.129646	-0.431737	-0.703105	-0.109229	-0.857417
PA0321	0.335132	0.0278113	0.0280937	-0.206273	-0.191057	-0.144651
PA0322	0.818059	0.140964	-0.258247	-0.236383	-0.502631	0.286039
PA0323	1.27447	-0.451468	-0.545786	-0.146698	-0.383319	-0.258793
PA0324	1.04128	-0.228449	-0.389159	0.175682	-0.505547	0.559087
PA0325	0.918917	0.672358	0.19984	0.341168	0.0599818	0.675965
PA0326	0.57041	0.223145	-0.784077	-0.146714	-0.760158	0.12288
PA0327	-0.0545928	-0.920684	-2.10399	-2.65461	-2.22879	-1.69963
PA0328	1.6257	0.96159	1.16378	-0.414674	0.235479	-0.462651
PA0329	1.43448	-0.227143	0.224148	0.417786	-1.62811	1.29333
PA0330	-0.405439	0.496664	1.25808	1.10884	0.484882	-0.698577
PA0331	0.419813	1.33237	2.83564	1.51116	2.17144	0.426572
PA0332	-0.425715	-1.61042	-1.53503	-0.634323	-2.69741	-0.317239
PA0333	0.64115	-0.528921	0.527239	1.19674	-0.233438	0.379855
PA0334	-0.301616	0.324519	0.997732	-1.29535	-0.0775304	-0.267579
PA0335	-0.14361	0.485259	1.28801	0.507498	1.15511	-0.404105
PA0336	1.14965	0.882819	0.280635	1.09531	0.0350946	0.601926
PA0337	2.1682	0.00747063	2.01403	1.61781	1.24619	1.27839
PA0338	3.30671	-0.981886	-1.06478	1.91642	-3.83391	1.83563
PA0339	0.325439	0.169821	0.274303	0.297663	0.410115	0.141414
PA0340	-1.00723	-1.88059	-2.30281	-0.187512	-1.31513	-0.865489
PA0341	-0.248289	-1.24614	-0.265175	0.466904	0.0979005	-0.605577
PA0342	-0.340271	-0.17253	0.599832	0.171587	0.37794	-0.831052
PA0343	-0.479511	-0.636909	-0.689975	0.112145	-0.548511	-0.932422
PA0344	0.502756	-0.409466	-0.102028	-0.202713	-0.055152	0.352174
PA0345	-1.6401	-1.72712	-1.38554	-1.86622	-2.04073	-0.913492
PA0346	-0.396229	2.20383	-0.244177	-0.315347	1.32907	0.245786
PA0347	-1.30407	2.27775	-1.01968	-1.27171	1.08958	-1.10726
PA0348	0.495991	0.644961	-0.32749	-0.120115	-0.0748253	-0.407288
PA0349	0.697293	0.780931	-0.0643099	0.370126	0.132617	0.163637
PA0350	-0.74757	0.669935	1.339	0.311156	0.921956	-0.388677
PA0351	0.0647123	0.322363	0.266952	-0.111022	0.142426	-0.412362
PA0352	0.481111	0.0398872	2.07495	1.66397	2.1069	0.448719
PA0353	-0.513778	0.680198	0.97116	0.931111	0.697749	-0.276569
PA0354	-0.39433	1.28511	2.67662	1.31499	3.811	0.414829
PA0355	-0.853504	-1.43636	-1.02756	-2.73413	-1.68064	-0.186906
PA0356	1.4916	1.14763	1.60255	2.40361	1.05527	1.67406
PA0357	-0.430235	1.95839	1.55053	0.770405	1.39083	-0.275685
PA0358	-0.0499162	0.357523	0.310636	0.461229	-0.825742	-0.0505323
PA0359	0.56228	1.2739	1.49529	0.510005	1.35299	0.0956473
PA0360	-0.0530555	5.31912	4.67474	1.32432	2.86067	0.496853
PA0361	-0.282528	0.418769	0.192317	0.00370564	0.124334	-0.544672
PA0362	0.620792	-0.467495	-0.50243	0.527843	-2.54149	0.697466
PA0363	0.630768	-2.09217	0.0728622	1.0693	-0.675179	0.616704
PA0364	0.840381	-1.14819	-0.707707	-1.0053	-0.886529	1.69979
PA0365	0.0548073	-1.19192	-0.487441	-1.03022	-0.618389	1.14166
PA0366	-0.852578	-2.54217	-2.62769	-3.06921	-2.27489	1.30948
PA0367	-0.341715	-0.389013	-0.834633	-1.099	-1.58377	0.94936
PA0368	-0.678161	1.46285	0.820938	-0.041408	0.227431	-0.467453
PA0369	0.255206	0.348534	0.512381	0.113993	0.825576	-0.0740975
PA0370	-0.0509215	0.228844	0.77666	-0.0243158	1.22857	-0.132741
PA0371	0.250597	0.0250224	1.24166	-0.489084	2.01741	0.0882324
PA0372	-0.215749	-0.150362	1.88269	-0.817208	2.37852	-0.287969
PA0373	0.18853	2.66953	2.02165	1.46066	2.37634	0.471649
PA0374	-0.0792514	1.8154	1.71767	1.28169	1.85993	-0.269058
PA0375	-0.0554662	0.259177	-0.307479	1.26265	-0.429198	0.222657
PA0376	-0.0115469	0.995031	1.27665	0.663875	0.333037	0.8723
PA0377	-0.0606862	0.655947	-0.280059	0.227529	0.652008	-0.0101682
PA0378	-0.111246	-0.279122	-0.474645	0.128462	-0.185606	-0.10966
PA0379	0.734169	1.35577	1.06943	0.608842	0.947065	0.452789
PA0380	0.758633	-0.67105	-0.237225	2.60344	-2.39583	1.68228
PA0381	-0.241335	0.257107	0.806999	0.299028	0.896052	-0.456087
PA0382	-0.78072	0.0585405	0.543534	0.910241	0.264408	-1.07302
PA0383	0.936586	0.982098	0.180432	1.50766	0.733845	0.953136
PA0384	0.794621	1.343	0.883452	1.06509	0.663388	0.441998
PA0385	-1.13847	-1.4152	-1.39483	-1.13972	-1.19192	-1.37133
PA0386	-0.317137	0.195167	0.212353	-0.141721	0.0428419	-0.432037
PA0387	1.60255	0.388258	2.15746	1.84881	2.42802	2.28118
PA0388	0.0846779	0.360402	1.75709	0.49392	0.610606	0.806971
PA0389	1.71913	0.628376	1.35047	1.80629	1.00637	0.944889
PA0390	0.430531	-0.0817032	0.608045	0.689354	1.04474	0.108211
PA0391	1.86054	0.687631	1.33117	0.0108865	1.24401	-0.511821
PA0392	0.074996	-1.1608	-0.105021	-0.497459	-0.458786	-0.135251
PA0393	-0.180847	-0.419936	1.13533	-0.761316	1.0364	0.322148
PA0394	3.12861	1.92093	1.33331	-0.766091	0.341768	1.86361
PA0395	0.169256	1.35261	0.740138	0.144975	0.36474	0.775586
PA0396	1.05693	2.33675	1.65713	0.518721	1.69279	0.350678
PA0397	0.0444565	1.4339	0.0244179	-0.170567	0.318304	-0.0647061
PA0398	1.03166	0.229808	0.402218	0.658448	0.100349	0.640407
PA0399	-0.336487	2.58263	1.67052	-0.837562	3.81617	0.793813
PA0400	0.300682	3.04139	2.5345	-0.00522638	5.01232	1.61533
PA0401	0.68323	1.80203	2.53829	1.32806	3.7893	1.20289
PA0402	0.246146	-0.578169	0.243252	0.1673	1.59776	0.991317
PA0403	1.63329	-0.0280372	0.860987	1.70342	2.28448	1.3172
PA0404	0.915054	0.872403	0.426584	1.00814	0.392298	0.783703
PA0405	-0.769311	-0.229415	-0.17279	-0.48916	0.0473913	-1.69618
PA0406	0.297671	0.915048	0.457308	0.292463	0.794331	0.0959027
PA0407	0.429699	1.76274	0.242008	0.0300071	0.467849	-1.53183
PA0408	3.34116	3.08325	2.73664	3.96786	2.26896	2.94906
PA0409	1.8791	1.35708	1.76935	2.16284	1.69995	1.951
PA0410	2.12696	0.855958	0.76987	1.80113	0.74395	1.14055
PA0411	5.05075	5.76335	5.25596	4.64236	6.54181	3.12409
PA0412	4.6798	1.4513	0.532365	2.9866	2.09028	2.99756
PA0413	3.27406	4.67889	3.72239	3.50832	5.20903	2.21884
PA0414	0.985061	1.66101	1.37775	1.4955	1.56495	0.609138
PA0415	0.829268	2.1779	1.92148	1.18738	1.90633	0.45033
PA0416	1.25014	2.75122	1.73008	1.71264	2.09831	1.06824
PA0417	1.38214	1.76743	0.636557	1.05697	0.668631	0.916755
PA0418	0.1265	0.371657	1.43225	0.380645	1.53522	0.211953
PA0419	-1.09396	0.475335	0.964463	-0.306994	1.31218	-0.245154
PA0420	-0.358829	-1.83282	-1.3314	-0.680666	-1.84394	-0.132913
PA0421	0.457521	0.194748	1.61141	-0.165838	1.03602	0.076552
PA0422	-1.78716	-0.381146	-1.23719	-0.558029	-1.59022	0.977009
PA0423	-0.889666	4.90349	2.80358	0.592656	4.10128	1.34958
PA0424	-1.40651	-2.10206	-3.23779	-1.96736	-2.6688	1.28107
PA0425	-0.491021	0.187673	1.05646	-0.370974	1.81206	1.26851
PA0426	0.46462	1.2201	2.33426	0.659806	2.90165	3.46113
PA0427	-0.789883	1.69829	2.47685	-0.180155	3.69622	0.199497
PA0428	-0.161605	5.40023	4.40966	1.112	5.64862	-0.800408
PA0429	0.239242	1.2379	-0.479574	0.398727	0.283972	0.123118
PA0430	0.676059	2.0024	0.711496	1.46479	2.26109	0.711158
PA0431	-0.00692885	3.43022	1.96437	1.07548	4.30371	-0.0824814
PA0432	0.469706	5.2508	4.76638	2.51169	7.97077	1.76336
PA0433	-1.65943	-0.0610452	-1.34185	-0.993434	-0.570772	-1.20042
PA0434	-1.88207	1.60924	-2.38652	-1.91707	0.68838	-0.942559
PA0435	-1.6594	1.00653	-1.97659	-1.27269	0.509738	-0.86277
PA0436	0.864997	1.07986	0.757714	0.886402	0.680866	0.938124
PA0437	0.458919	0.958667	2.03709	0.920637	2.16341	0.689337
PA0438	0.483419	-0.404442	0.49441	0.37148	0.997906	0.605926
PA0439	-0.0372174	-0.125706	-0.945915	-0.782379	-0.750004	-0.725318
PA0440	-0.0981809	-0.574731	-0.479816	-0.653259	-0.537378	-0.0651782
PA0441	-2.65248	-1.55753	-2.36249	-2.77612	-1.97739	-2.289
PA0442	0.670592	-0.144922	-0.42	0.468891	-0.879913	0.376593
PA0443	-0.553428	-0.574373	-1.1261	-0.86141	-1.2181	-0.546327
PA0444	-0.987261	-0.616216	-1.56145	-1.95818	-2.57267	-1.42331
PA0445	Inf	Inf	Inf	Inf	Inf	0
PA0446	3.66252	0.582751	1.04492	-0.128366	0.929062	-0.216197
PA0447	4.33612	-3.42853	0.277987	-3.062	-1.44392	-0.232798
PA0448	-0.273006	0.435608	0.0369521	0.389407	-0.0274631	-0.597352
PA0449	-1.05589	0.830555	0.249242	-0.678509	0.687663	-1.51289
PA0450	-1.54823	-0.684752	-1.65703	-0.924108	-0.515766	-1.30624
PA0451	-0.175725	-0.302954	-1.6767	-1.23906	-1.31078	0.568703
PA0452	0.208605	-0.407962	-1.30074	-0.143786	-0.757608	1.24715
PA0453	0.272093	0.731742	-0.0229962	0.00225163	0.416923	0.443383
PA0454	0.559822	0.311878	-0.159986	0.320994	-0.247335	0.139665
PA0455	-0.471824	1.69873	3.2943	0.454588	3.69642	-0.854441
PA0456	0.615278	5.25239	5.73309	2.71338	3.38929	0.822671
PA0457	0.601982	1.20576	1.02514	0.743139	0.609557	0.533228
PA0458	0.406872	0.204407	0.265161	0.462317	0.517429	0.510774
PA0459	0.74306	-0.691017	-0.450042	-0.225508	-0.0831961	1.2655
PA0460	-0.449396	-1.17126	0.413238	-1.88392	-0.84997	0.269702
PA0461	0.545025	-0.207328	0.569673	0.28902	-0.483531	-0.450814
PA0462	-0.233297	-0.0616576	-0.0129413	-1.79512	-0.716751	-0.117377
PA0463	0.652777	0.354392	0.981861	-0.143548	0.423588	0.952262
PA0464	1.6302	1.76588	1.1399	1.07845	0.700599	0.425823
PA0465	-0.804783	-0.747233	-0.829621	-0.643287	0.609952	-0.747947
PA0466	0.068655	-0.860443	-0.878279	-0.217593	-0.246887	0.27605
PA0467	-0.174221	-0.28691	0.552977	-0.397594	1.38413	0.143622
PA0468	-1.24029	-2.38024	-1.32588	-1.93842	-0.614668	-0.85979
PA0469	0.00834957	-1.03936	-0.696342	-0.195093	-0.730207	-0.22187
PA0470	-0.339725	-1.26206	-1.96409	-1.11203	-0.792293	-0.201196
PA0471	-5.48115	-1.31277	-2.47108	-4.34845	-0.857387	-5.48737
PA0472	-5.03618	-3.20791	-3.0083	-4.28926	-1.87476	-4.82551
PA0473	0.479049	0.491674	1.32693	0.202362	0.00754882	-0.491477
PA0474	0.759074	0.193835	-0.0476741	-0.246986	0.071722	0.178094
PA0475	0.375502	0.379843	0.964413	-0.425614	0.828187	-0.240589
PA0476	0.92055	-0.199888	-0.856692	0.136194	-1.20867	-1.10015
PA0477	0.33192	-0.2244	-0.0786441	0.301316	-0.0600855	-0.332895
PA0478	0.484535	-0.633467	0.355235	-0.350421	0.393666	0.565762
PA0479	0.558783	-0.546563	-0.428085	-0.794297	-1.30978	0.492416
PA0480	0.302395	-0.178261	0.0587481	0.0611453	-0.0141537	-0.0639503
PA0481	0.525054	-0.499591	-0.0454407	0.564795	0.103762	0.848181
PA0482	-0.103667	-1.78869	0.00725016	-0.541495	0.988146	1.00224
PA0483	-0.418488	-1.00861	-1.69019	-1.86261	-2.49808	-1.46605
PA0484	0.760195	-0.019188	-0.269641	-0.0098924	0.343331	0.343496
PA0485	0.522738	-1.14006	-1.12111	0.49445	-0.317576	0.0173748
PA0486	-1.73248	-1.25671	-1.0965	-1.45314	-0.908655	-1.59449
PA0487	-1.32276	-0.522025	-0.845357	-0.931135	-0.649437	-1.21903
PA0488	-0.243652	-0.047384	-0.607858	-0.253464	-0.375296	-0.546957
PA0489	-0.58762	-1.17119	-0.531594	-1.35457	-1.16061	-0.646336
PA0490	-1.03535	-4.23026	-4.2402	-2.71992	-4.97929	-1.08375
PA0491	-0.33362	-1.09708	-0.699988	-0.694904	-0.808061	-1.09686
PA0492	0.0845254	-0.33265	1.33557	-0.381779	0.349133	-0.156072
PA0493	0.796028	1.56647	2.42087	0.667559	0.729781	0.602731
PA0494	-0.0288103	0.581745	2.42928	-0.146289	0.431609	-0.348417
PA0495	-0.518297	-1.11045	1.86911	-0.507862	-1.11086	-0.780298
PA0496	0.125951	0.0495461	1.79557	-0.696179	-0.182481	-0.265104
PA0497	1.1612	0.921987	0.873736	0.718675	0.341793	1.3104
PA0498	1.14141	0.71434	0.370959	0.73079	0.420179	0.992878
PA0499	0.324174	-0.32	-0.87807	-0.156445	-0.218435	0.493123
PA0500	-0.0289158	2.14374	1.4147	0.214307	-1.01678	1.01334
PA0501	-1.58212	1.37132	0.609547	-0.391295	-1.74875	0.0946299
PA0502	-0.326533	0.122176	-0.73217	0.266193	-1.37939	0.799636
PA0503	-0.275781	1.43072	0.528122	0.398962	-0.326499	0.452718
PA0504	-0.38648	2.15244	0.564619	0.376006	-0.46009	0.478096
PA0505	0.0572587	1.22589	0.30579	0.465197	0.305328	0.457184
PA0506	7.31533	-2.21164	-0.19119	-2.38795	3.50516	3.78749
PA0507	1.46047	-0.23945	-0.628435	-0.612903	-0.381536	0.956029
PA0508	3.57104	0.434911	1.26701	0.753254	2.62197	2.38866
PA0509	1.59088	1.79379	2.17847	1.41636	0.980461	2.72192
PA0510	0.465857	1.12732	1.34377	0.448985	0.515838	2.11106
PA0511	0.937675	0.58928	0.621605	0.342379	0.866896	2.21479
PA0512	-0.133352	-1.88183	-1.33748	-0.549156	-1.03221	0.949813
PA0513	1.29708	0.699061	0.524673	0.32567	0.595678	2.34375
PA0514	1.14389	-0.591608	0.0347253	-0.355737	0.426351	1.57942
PA0515	0.0573383	0.1999	0.511844	-0.315742	0.784266	1.02694
PA0516	1.30668	-0.0937787	0.592189	-0.475567	0.824701	2.72733
PA0517	-0.726659	-1.19402	-0.893623	-0.945329	-1.37255	0.20013
PA0518	1.35553	0.21522	1.31093	0.775067	0.465909	2.89542
PA0519	1.44392	0.0833462	1.63554	0.277852	0.413868	4.2559
PA0520	-0.13621	-0.667706	-0.616037	-0.404805	-1.23074	0.913379
PA0521	-0.150688	-0.573992	-0.494283	-0.282925	-0.434171	0.889812
PA0522	0.590104	0.922129	0.354507	0.3674	-0.85753	1.66247
PA0523	-0.501487	-0.769507	0.533762	-0.781929	-1.2002	1.28109
PA0524	-1.39947	-1.11721	-0.780252	-1.62736	-2.22861	0.796768
PA0525	-1.14269	-0.711901	-0.294806	-1.23653	-0.475286	1.30359
PA0526	-0.456042	-1.50491	0.405105	-0.318856	-0.370779	0.712608
PA0527	0.832931	-0.196027	1.64885	0.786628	2.28877	1.36555
PA0528	-0.649419	-1.52235	-0.609482	0.481277	0.99384	-0.528827
PA0529	-0.252595	-0.906566	0.11355	1.48588	-0.542654	0.503056
PA0530	0.0117222	0.202841	-0.399774	0.182401	0.120641	0.425148
PA0531	0.786201	0.360266	-0.125241	0.106381	-0.0588574	0.393268
PA0532	0.590504	0.659524	0.0150633	-0.118972	-0.643062	-0.0316936
PA0533	1.07727	0.673162	1.19182	0.416595	1.05828	0.869134
PA0534	-0.00129039	-1.87579	-1.47601	-2.06498	-0.666653	-1.41368
PA0535	-0.0993026	-2.15914	-1.22332	-1.66404	-1.34058	-1.80595
PA0536	-0.257573	0.00249777	1.72744	-0.997362	0.964566	-0.555087
PA0537	0.329451	-0.630325	1.36659	-0.400358	0.417823	0.175963
PA0538	-0.558094	-1.43289	-0.859383	-0.891316	-0.79637	0.435166
PA0539	-1.69624	-1.86586	-2.50324	-0.745549	-1.65414	-1.71754
PA0540	1.01489	0.354811	0.408413	1.01832	0.0752935	0.874662
PA0541	0.540488	0.374957	1.13759	1.03882	0.857378	0.813868
PA0542	1.00784	0.714959	2.13296	1.55186	2.47139	0.79393
PA0543	0.0135837	-3.66833	-3.87322	-3.14846	-3.05551	-0.600282
PA0544	-0.023559	-1.04978	-0.733225	-0.820367	-1.43004	-0.243707
PA0545	0.913631	-2.56282	-0.626806	0.970252	1.06742	2.01823
PA0546	-1.10735	0.273303	0.731648	-0.958151	0.401785	-0.412109
PA0547	-1.94987	3.47297	0.675337	-0.896804	-0.150101	0.629869
PA0548	0.14157	1.92524	4.1436	2.25713	4.66411	1.08245
PA0549	-0.311928	0.859312	0.796403	0.703238	1.27379	0.0663584
PA0550	0.840079	1.00412	0.843131	1.15863	0.727542	0.249802
PA0551	0.618088	-0.0833866	0.868129	1.82937	0.0885647	1.16903
PA0552	1.8118	0.886449	3.88197	3.14755	2.05249	1.35338
PA0553	-1.3385	-1.76655	0.875325	-0.137232	-2.21616	-0.497517
PA0554	1.67993	0.73463	1.24614	2.73635	-1.48439	2.40958
PA0555	0.545584	-1.25211	1.7923	1.03693	1.00427	0.447208
PA0556	-0.270576	0.446725	1.15226	0.318562	0.953118	-0.4794
PA0557	-0.661881	-1.21198	-1.07314	-0.494111	-1.1659	-0.74552
PA0558	-1.02934	0.20398	-0.360697	-0.843805	0.122472	-1.71116
PA0559	-1.48507	-2.07349	-0.361257	-0.566885	-0.281595	-0.698503
PA0560	0.243868	0.693302	-0.0135875	0.597708	0.135749	0.963105
PA0561	3.54669	2.88758	2.50524	3.76789	2.66779	-0.483354
PA0562	-1.71424	1.07648	0.803307	-0.244153	1.65264	-0.959623
PA0563	1.2987	3.24017	4.37124	2.82708	2.12021	-0.376704
PA0564	0.166499	0.915738	0.247142	-0.104911	0.174839	-0.100372
PA0565	-1.14101	-2.15051	-2.00982	-1.78703	-0.985048	-1.7089
PA0566	-2.42703	-1.90692	-2.38836	-2.90118	-1.72643	-3.03151
PA0567	-1.01	-1.52531	-1.31193	-1.64441	-2.96095	-1.15208
PA0568	1.23956	-1.23011	-0.415076	1.16713	-0.80504	0.839486
PA0569	0.736507	0.92501	1.49573	0.958899	1.38116	0.233832
PA0570	0.0875358	-0.0709124	0.610108	0.0766979	1.00563	-0.0664747
PA0571	1.01553	0.524893	0.599427	0.978737	1.0647	0.56705
PA0572	1.89647	1.53477	1.92623	-0.195544	3.22197	1.45134
PA0573	0.837465	0.696711	0.0782188	0.531655	-0.395128	0.643083
PA0574	0.862514	0.102842	-0.102468	0.846811	-0.229414	0.557363
PA0575	1.02211	-0.17665	-2.29076	-1.90444	-0.479487	-0.326924
PA0576	0.677235	0.836392	2.34857	2.11274	2.79031	1.21966
PA0577	-0.0588669	-0.440272	-1.1526	0.348236	-0.456736	0.719547
PA0578	-0.540565	3.72116	4.24828	0.305888	3.3814	-0.0479373
PA0579	1.10332	4.57954	4.06585	3.79546	3.45896	1.38814
PA0580	-1.44224	-0.591631	-0.748447	0.0764763	-0.355265	-1.23449
PA0581	-2.54408	-0.73817	-2.46783	-1.35287	-2.03041	-2.48007
PA0582	0.182355	-0.214581	-0.355473	0.94311	-0.353463	0.254644
PA0583	-0.274171	-0.433369	-0.340256	1.04308	0.599843	-0.715814
PA0584	-0.363579	0.161124	0.304546	0.251859	0.875771	-0.710014
PA0585	0.64377	0.297156	0.116051	-0.0354779	-0.421298	0.74476
PA0586	1.98226	-1.22613	-3.86088	-3.15089	-2.43316	2.73188
PA0587	0.890302	-2.41916	-4.62955	-3.86626	-3.9676	2.48503
PA0588	1.63883	-0.962749	-3.01967	-3.20526	-2.48132	3.07356
PA0589	0.755121	0.705027	0.803274	0.0385318	0.347229	0.0737774
PA0590	0.885733	1.07793	1.24926	1.02245	1.76593	-0.0191849
PA0591	-0.379344	0.445608	1.69211	0.58936	1.42756	-0.44589
PA0592	-0.792373	-0.82326	-0.569688	-0.0997387	-0.164448	-0.736802
PA0593	-0.188737	2.67353	2.20241	1.26272	2.7818	-0.348008
PA0594	1.10712	1.5603	1.8255	2.13778	2.91003	0.941593
PA0595	1.68823	0.90645	1.4776	1.86616	1.52707	0.765845
PA0596	2.119	-2.5588	0.59268	-0.306317	0.758099	1.98769
PA0597	0.503417	0.678905	1.08936	0.383001	1.15807	0.955099
PA0598	1.42427	1.30947	1.53256	-0.44476	1.72885	0.749352
PA0599	0.647234	0.792254	0.0751945	-0.415664	0.318374	-0.235889
PA0600	0.287958	0.835968	-0.345807	0.395519	-0.0233001	0.441036
PA0601	-0.185315	-0.0285888	-0.344615	-0.112905	0.0448391	0.675649
PA0602	1.32708	1.79776	1.85843	0.851029	0.993826	0.565363
PA0603	1.19285	3.0459	-2.19932	0.800748	-0.867251	0.593747
PA0604	2.13613	2.42371	-0.144851	2.20625	-0.268268	1.71442
PA0605	-0.229178	0.978408	-1.92573	-0.628336	-0.793257	1.69902
PA0606	1.18045	0.960205	-1.43757	0.885559	0.531463	0.0720728
PA0607	-0.225806	0.892999	1.00932	1.14376	2.12694	-0.563251
PA0608	0.00867968	-0.495353	-0.637395	0.0307953	-0.232071	-0.12716
PA0609	-0.321822	0.518444	-0.576535	0.894939	0.161511	-0.157437
PA0610	0.794408	-0.752523	-1.02005	0.292317	-1.09567	0.682905
PA0611	0.609984	-0.392802	-0.311684	0.295532	-0.864556	1.19513
PA0612	-0.187136	0.165444	-0.633454	0.0515333	-0.944752	-1.0527
PA0613	0.00910078	0.449653	0.0220913	1.0056	0.131698	-0.376892
PA0614	0.299563	1.2575	-0.386311	1.75063	0.266771	-0.67
PA0615	1.41298	1.96222	1.31064	2.07588	1.95478	0.691545
PA0616	1.26799	2.95229	1.76717	2.5008	2.29079	0.615763
PA0617	1.81725	2.95794	1.75744	2.74953	2.42281	0.0905638
PA0618	1.32192	2.46469	1.54032	2.49251	2.47287	0.490851
PA0619	1.34016	2.35898	1.37961	2.17999	2.25626	0.42692
PA0620	2.11044	2.52187	1.68604	2.5365	2.32396	1.64214
PA0621	7.04322	7.20492	4.96806	7.90819	6.42072	-0.292137
PA0622	1.74045	2.03616	1.38491	1.97573	1.79416	0.557395
PA0623	2.20051	3.3962	2.13234	2.97503	2.78134	0.855703
PA0624	1.34719	1.9962	1.1503	1.94223	1.62538	0.188045
PA0625	1.5863	2.32448	1.41008	2.13356	2.11867	0.723294
PA0626	2.22634	2.75598	1.59939	2.8647	2.61092	1.36054
PA0627	1.22919	1.80256	0.68862	1.73674	1.33703	0.236111
PA0628	1.3728	2.40171	1.17007	2.35094	1.86688	0.656461
PA0629	0.624679	1.82004	0.701918	1.47792	1.0565	0.0991986
PA0630	1.13741	2.54329	0.91065	2.16199	1.50622	0.0706053
PA0631	0.341777	1.32066	-0.240145	1.51892	1.14521	-0.811142
PA0632	1.01884	2.0619	0.618317	2.69482	-1.08138	-1.07926
PA0633	0.914722	2.26038	1.72794	1.78841	1.98446	-1.22367
PA0634	0.928791	2.17049	1.53218	2.01475	1.99732	-0.982829
PA0635	1.3023	1.38433	0.783155	1.48891	0.95601	-1.2385
PA0636	1.02136	1.65668	0.871419	1.84597	1.43889	-1.38362
PA0637	1.16402	2.0662	0.976465	2.03286	1.83738	-0.786063
PA0638	1.04152	1.8386	0.829557	1.5257	1.56809	-1.09545
PA0639	0.879125	1.52854	0.433008	1.31986	1.17835	-1.3467
PA0640	1.26863	2.23831	1.08976	2.06633	1.60221	-1.044
PA0641	0.770131	1.53034	0.804946	1.2982	1.27674	-1.43498
PA0642	3.63739	4.2757	2.79334	5.23724	-0.388108	-0.387725
PA0643	1.797	2.10346	1.503	2.09707	1.73631	-0.630669
PA0644	1.69228	2.3237	1.04623	2.23657	1.48708	-0.624702
PA0645	3.6328	3.44107	2.50809	3.17993	2.08506	-0.449056
PA0646	2.18007	2.51711	1.87176	2.53964	2.10137	-0.824942
PA0647	3.866	5.62819	4.37753	5.74266	4.17706	-0.321905
PA0648	2.67485	1.89857	1.69816	2.79075	1.55388	-0.406727
PA0649	-1.13087	-0.386477	-1.04397	-0.638558	-1.41193	-0.864407
PA0650	-0.0731597	0.605076	-0.866605	1.03735	-0.622185	-0.666198
PA0651	1.28245	1.4182	0.66628	2.09619	1.02354	-0.166436
PA0652	3.00161	4.41749	3.54725	2.06683	3.09339	1.37786
PA0653	0.399516	-0.020679	0.867007	0.582523	0.519492	-0.387152
PA0654	2.57039	3.77149	5.54139	4.76388	4.57489	1.69998
PA0655	0.205281	1.42305	1.40058	0.518871	2.07281	0.316838
PA0656	1.39497	-0.293865	-0.489975	0.208264	-0.403916	0.635157
PA0657	0.552089	1.07482	0.522556	-0.0583112	0.327586	0.170692
PA0658	0.0558137	0.601841	0.73844	-0.407669	1.20534	0.303981
PA0659	1.34936	2.56768	4.01959	0.282657	2.75018	-0.421564
PA0660	1.44126	1.95886	0.983653	1.24104	2.55335	0.612951
PA0661	-0.380726	-0.853987	-0.882777	-0.394527	-1.19203	-0.533367
PA0662	0.611003	-0.774975	0.320704	0.689807	0.0672566	0.726511
PA0663	1.04404	1.67258	0.807538	1.49571	1.26233	0.911238
PA0664	0.0158916	1.15162	0.868747	0.855019	0.290933	-0.145174
PA0665	-1.49226	-0.860869	-2.3026	-0.465953	-3.54911	-0.563716
PA0666	1.19595	0.395202	0.641375	1.79785	1.01529	-1.44613
PA0667	-0.0111408	-0.472538	-1.00263	-0.519945	-1.5785	-1.24246
PA0668	0.160955	0.602366	0.185161	1.50239	0.268425	0.658779
PA0669	-0.930809	-1.39891	-1.94826	-1.40671	-1.33863	-1.51419
PA0670	-2.01058	-2.11339	-1.78304	-2.41889	-1.50456	-1.85409
PA0671	-1.21793	-0.756967	-1.18548	-1.10143	-1.17863	-0.569686
PA0672	-4.49648	-1.1319	-4.31626	-5.19976	0.395482	-4.53824
PA0673	-2.08556	-1.90534	-2.48817	-2.5428	-1.50224	-2.18558
PA0674	-2.09205	-1.08893	-2.382	-2.43273	-0.828136	-1.86461
PA0675	-1.70197	-1.78344	-2.12822	-2.09428	-1.77662	-1.90938
PA0676	-0.896311	0.282346	-0.955085	-1.0035	0.117276	-0.844123
PA0677	0.357353	0.773388	-0.821709	-0.286483	0.353167	-0.630375
PA0678	-0.397911	-0.208043	-0.126625	-0.404675	-0.809307	-0.807763
PA0679	-0.441988	0.184745	0.218557	0.0168087	0.783737	0.145618
PA0680	-0.0626159	0.207903	0.0814337	-0.10951	0.0367198	0.051384
PA0681	0.0971726	0.205355	-0.108437	-0.370371	0.106628	0.0349877
PA0682	-0.428175	-0.97154	-0.756037	-0.595167	-0.639477	-0.636442
PA0683	0.0160347	-0.077238	-0.285886	-0.248458	0.476883	-0.73162
PA0684	0.601252	-0.766117	-0.678232	-0.146755	-0.393647	0.0956092
PA0685	-0.0305261	-0.13745	-0.283334	-0.227198	0.0869491	0.0955965
PA0686	0.0164722	0.314901	0.0889509	0.0111434	-0.0906008	-0.238807
PA0687	0.721944	0.347496	0.325453	0.516811	0.357502	1.08332
PA0688	0.243884	0.623902	0.161373	0.523266	0.0485866	0.698564
PA0689	0.636965	0.706189	-0.0272673	0.665095	0.0102094	0.864415
PA0690	0.734596	0.658897	0.206539	0.497893	0.39529	0.464741
PA0691	0.397303	-0.373469	-0.13949	0.0184204	-0.718651	0.273194
PA0692	-0.0945502	-0.391449	-0.533754	-0.154313	-0.297934	-0.111814
PA0693	0.271997	0.408509	0.0602317	-0.0235038	-0.264382	0.188366
PA0694	0.254254	0.22393	0.171998	-0.185675	-0.746317	-0.744934
PA0695	0.0313275	0.421887	0.18959	-0.212914	0.399575	0.544972
PA0696	0.373662	0.0523877	-0.102608	0.136252	-0.251256	0.561388
PA0697	0.114711	-0.525402	0.101891	0.100321	-0.0953145	0.27432
PA0698	0.306695	-0.0984022	-0.234481	-0.0807819	0.0584223	0.493703
PA0699	0.239024	0.240842	-0.404688	-0.087266	-0.553363	-0.129008
PA0700	0.506714	-0.126282	0.131612	0.472858	-0.769982	0.313546
PA0701	0.0548669	0.341817	-0.0987574	-0.015689	-0.0499365	0.111933
PA0702	0.468425	0.566415	0.0829344	0.567536	-0.0150807	0.431706
PA0703	0.0593286	0.986962	0.354145	0.64519	0.400555	0.294651
PA0704	0.15566	0.529735	-0.237091	0.189698	0.159508	-0.210462
PA0705	0.543266	0.26415	0.102913	0.930106	0.420349	0.127809
PA0706	0.960121	1.11375	0.581958	0.852275	0.0259554	0.241459
PA0707	-1.28943	1.45196	-1.78938	-1.279	0.815413	-1.21155
PA0708	-0.326169	-0.364165	-0.730925	-0.52971	-0.576247	-0.309425
PA0709	0.0551936	-0.285663	-0.259957	-0.410954	-0.552786	-0.0507006
PA0710	0.216398	0.418156	0.048646	0.134573	-0.193258	0.223293
PA0711	-0.00686271	0.406407	-0.0873963	-0.0792431	-0.0805913	0.225107
PA0712	0.438037	1.73918	-0.129336	1.00175	-1.01057	0.896665
PA0713	0.578408	1.28888	-0.0494228	-0.289839	-0.00746531	-0.0929826
PA0714	0.433659	0.682643	-0.269123	-0.526542	-0.0571607	-0.0446521
PA0715	Inf	Inf	Inf	Inf	Inf	0
PA0716	32.8809	32.6616	22.6123	29.9549	20.1688	-0.223607
PA0717	2.75552	2.70646	2.23499	3.55691	-0.223607	0.679688
PA0718	0.645016	0.139698	0.420477	0.317071	0.173047	0.348601
PA0719	0.998636	0.91444	0.963583	0.711298	0.585936	-0.283144
PA0720	0.9595	0.830392	1.23857	1.21865	0.605894	1.12137
PA0721	-0.478728	2.76953	1.52235	0.738904	-0.478728	0.664502
PA0722	2.45389	2.32024	1.39769	2.33597	1.70773	-0.709923
PA0723	2.15293	3.14889	3.74703	2.50867	3.31127	-0.564212
PA0724	3.15215	3.05803	1.75988	2.47816	1.66451	-0.598685
PA0725	0.970615	0.195449	0.197961	0.535079	-0.620688	-0.619889
PA0726	1.72931	1.31348	0.948556	1.2019	0.840684	-0.235317
PA0727	0.885641	0.687173	0.0948301	0.595621	0.184016	0.632292
PA0728	1.41049	1.12726	0.711397	1.36099	0.513976	-0.768531
PA0729	2.05562	3.54482	2.67095	2.27641	2.30372	-0.472634
PA0730	-1.30359	-1.72748	-0.922302	-1.25377	-2.38452	-1.8491
PA0731	0.0629528	-0.950294	-1.39659	-1.27301	-0.99342	-0.57142
PA0732	0.0224385	0.0717742	-1.22354	-0.839818	-1.52552	-0.612237
PA0733	-1.14792	0.231142	-0.87548	-0.971055	-0.499838	-1.23378
PA0734	-0.867998	-0.34887	-0.575945	-0.7452	-0.543704	-1.44865
PA0735	0.614217	-0.56989	0.957398	0.299507	0.377903	0.0292794
PA0736	0.247901	-0.626884	0.223797	0.103982	-0.0470665	-0.625713
PA0737	-0.865265	-1.02531	-2.02976	-2.1611	-1.89743	-0.430534
PA0738	-0.840475	-2.82567	-2.71681	-2.66101	-3.06212	-0.398378
PA0739	-1.05138	-1.11339	-0.924588	-0.918437	-1.17938	-0.567958
PA0740	-0.771177	-0.73624	-0.860426	-0.937992	-0.943402	-0.850597
PA0741	0.0701573	0.322262	0.534346	-0.437928	-0.000145057	-0.531438
PA0742	0.901751	0.582815	0.801363	0.0563531	0.0488717	0.691026
PA0743	1.63536	0.00818134	-0.290358	-0.342817	-0.414268	0.70134
PA0744	3.14671	-0.113185	-0.405553	-1.70249	0.58875	1.3995
PA0745	2.30483	0.264293	-0.151141	-0.417616	-0.0953699	1.62439
PA0746	1.73116	0.678615	0.0704832	-0.609074	0.449092	0.793098
PA0747	0.216376	-0.760163	-1.82972	-2.19586	-1.00277	-0.502819
PA0749	1.08072	0.912561	0.975592	0.723022	-0.855215	0.81414
PA0750	1.77529	0.861861	1.64559	1.22724	1.01277	1.21882
PA0751	0.606486	2.15869	1.97576	0.710084	1.39139	0.526796
PA0752	0.544538	2.13627	2.32839	-0.270961	1.37187	-0.635047
PA0753	0.353749	1.61999	1.69961	-0.402776	0.857137	-0.790606
PA0754	0.705004	3.14683	3.51039	-0.175443	1.95595	-0.258523
PA0755	-0.538194	3.4217	2.8539	-2.20088	1.00432	-1.81049
PA0756	-1.79795	-0.646116	-0.202065	0.142976	0.103602	-0.564738
PA0757	-0.34803	1.90156	1.02437	0.678969	1.36299	0.110525
PA0758	0.294666	2.72166	1.21952	0.714463	2.25001	-0.389216
PA0759	-0.723621	-1.56282	-0.895536	-0.720185	-0.090954	-0.580686
PA0760	-1.46259	-6.04928	-5.63572	0.519027	-4.71709	-1.14738
PA0761	-1.14699	-0.811505	-1.74219	-0.511196	-1.53548	-0.966928
PA0762	0.312759	-0.906985	-1.63842	-1.17236	-2.30427	0.845523
PA0763	-1.01928	-2.97313	-2.1374	-2.49736	-2.02461	0.574454
PA0764	-2.26872	-1.60628	-0.784758	-3.07624	-1.04339	-1.57698
PA0765	-0.584729	-2.2892	-2.70287	-0.779119	-2.53589	-0.682751
PA0766	2.06209	0.828649	2.39521	1.6037	1.74745	1.08578
PA0767	0.0810006	0.899578	1.14108	1.74535	1.51239	0.446915
PA0768	0.440928	1.01027	0.95295	1.97099	1.34896	0.264062
PA0769	0.973436	1.41723	1.11002	1.56646	1.18238	0.725235
PA0770	-0.0165032	3.24904	2.68288	3.23125	4.04426	0.358527
PA0771	0.717934	1.87315	1.94969	2.43787	2.64773	0.976023
PA0772	0.333558	1.26184	0.821936	1.48728	0.466957	0.708765
PA0773	0.627394	1.6981	2.09751	1.64203	1.99778	0.555943
PA0774	-0.103589	-0.310111	0.752665	0.64706	0.549506	-0.0965098
PA0775	-1.32734	-1.62863	0.102544	-0.612389	0.316996	-1.20671
PA0776	-0.433405	-0.344807	-1.29536	-0.848101	-1.17982	-0.141611
PA0777	-1.52603	0.676234	-0.762901	-1.61812	-0.782509	0.109642
PA0778	-0.741844	-1.47914	-0.16662	-1.99401	0.635795	0.457015
PA0779	3.0054	-4.75208	-0.157325	-3.53174	-0.638323	3.16565
PA0780	-2.00741	-0.328402	-1.2164	-2.57393	-0.783454	-1.57906
PA0781	-5.8089	-6.1824	-7.00288	-7.57675	0.00378308	-4.51391
PA0782	-2.07902	2.98185	4.31454	-1.71607	2.23384	3.23276
PA0783	-0.0257753	2.37892	3.5319	0.377517	2.23033	2.1452
PA0784	0.274717	1.06663	1.33736	0.119149	1.02123	-0.137203
PA0785	1.48317	-0.0683303	0.557974	0.922178	0.302209	0.571648
PA0786	0.257364	-2.10274	-1.03922	-0.392767	-1.16239	0.172452
PA0787	-0.451649	0.151933	0.200666	0.174657	1.15302	-0.346254
PA0788	1.46651	-1.36281	-2.28676	-1.14194	-1.9674	0.778429
PA0789	-0.108337	-0.902301	3.31477	-0.745322	-0.259078	-1.23737
PA0790	-1.30707	0.0151589	0.480417	-1.24438	-0.362452	-1.40896
PA0791	0.533243	0.106087	0.291682	-0.455933	0.447375	-0.309163
PA0792	1.31154	1.41727	-1.71878	-1.96471	0.63786	-0.348509
PA0793	0.980903	0.39906	0.37528	-0.289696	0.371649	0.35967
PA0794	0.989317	-0.559773	-0.256964	-1.82169	-1.06433	-0.0902234
PA0795	2.22041	-0.546254	0.199999	-0.946448	-1.49615	-0.19979
PA0796	0.718377	-0.41646	-0.609535	-1.94695	-2.03959	-0.773355
PA0797	-1.53946	-0.607953	-2.72488	-3.21986	-3.01417	-2.26042
PA0798	0.228532	0.698552	-0.392909	-0.147028	-0.176494	-0.184392
PA0799	-0.955095	1.21621	1.30396	0.660331	1.87123	-0.675353
PA0800	-5.79776	-4.33971	-3.63387	-5.09644	-2.92055	-6.04162
PA0801	-5.22871	-3.1191	-3.67259	-3.88913	-3.24702	-6.10769
PA0802	-3.37741	-1.9789	-1.8105	-2.88803	-1.86039	-3.50465
PA0803	-2.54337	-1.8425	-3.26257	-4.18127	-2.50941	-3.61865
PA0804	-1.15674	1.60318	-1.89993	-2.22917	-1.19023	-1.75739
PA0805	-0.433318	2.04613	-0.264532	-0.169109	-1.05455	0.865435
PA0806	-0.609783	-0.63282	0.185549	-1.13642	-1.25969	-0.806955
PA0807	-0.754301	1.06378	-1.606	-1.50308	-0.769502	-2.01388
PA0808	-0.776027	1.01215	-0.846377	-1.04209	-0.40873	-0.939823
PA0809	-0.27808	1.43834	-0.771097	-0.156279	-0.0221954	-0.149309
PA0810	-0.110577	1.34221	-0.565438	-0.458825	-0.509673	0.341524
PA0811	0.231968	2.4772	-0.297654	-0.0200214	0.128275	0.363492
PA0812	-0.64128	1.17295	-1.16438	-0.860011	-0.670748	-0.752281
PA0813	-0.438735	1.30215	-1.20121	-1.39752	-0.724994	-0.831874
PA0814	0.161226	1.22596	-0.201634	-0.471971	-0.15576	0.0327459
PA0815	0.404207	-0.0170666	-2.32939	-0.973042	-1.98561	0.406501
PA0816	-1.28356	-0.159254	-4.56103	-3.8777	-4.1166	0.527013
PA0817	-0.829	1.55268	-0.540304	-0.973979	0.299783	-1.03661
PA0818	0.566587	2.60606	0.27442	0.0275826	1.03859	0.585035
PA0819	1.08414	1.88797	0.464098	0.466599	0.494658	0.64232
PA0820	1.85654	1.82499	1.28255	1.82838	0.86101	-0.84604
PA0821	1.40096	1.28865	0.830767	1.22667	0.610144	1.3795
PA0822	1.35778	0.886033	0.33223	1.25634	-0.950387	1.34791
PA0823	0.769613	1.56645	0.628764	0.890727	0.454525	0.881535
PA0824	0.824186	0.675274	0.505308	0.446841	0.414796	0.560019
PA0825	1.15743	0.920467	0.193728	0.780915	-0.103154	0.476758
PA0826	2.40869	2.02663	1.26901	1.68799	0.904007	1.43788
PA0827	0.81903	-0.166954	-0.427753	-1.00847	-1.34129	-0.396901
PA0828	0.179098	1.29086	-0.256433	0.0858659	-0.190691	-0.0308963
PA0829	0.992805	0.60706	-0.154165	0.144295	0.034444	-0.0910657
PA0830	2.62477	0.932901	-0.141639	-0.316961	-0.451237	1.70994
PA0831	-0.6634	0.90665	-0.74513	-0.897631	-0.365429	-0.441532
PA0832	1.1647	1.59437	1.81672	0.420397	1.13902	-0.612653
PA0833	0.585016	0.836411	1.98193	-1.25708	0.47244	1.06518
PA0834	0.900956	0.404233	-0.0667144	0.381214	0.50015	1.19656
PA0835	2.56881	0.952524	1.47744	1.59489	3.33611	3.37303
PA0836	0.618551	0.602914	1.4916	1.19114	2.18827	1.66003
PA0837	0.679423	1.63574	1.49321	1.58444	1.33246	0.522817
PA0838	0.938995	0.852821	1.3549	2.44079	2.06183	0.962088
PA0839	1.15948	0.961983	-0.839713	0.0361266	-0.730077	1.04429
PA0840	1.53552	2.00671	0.622095	-0.126252	0.833325	1.57496
PA0841	0.414458	0.683823	1.1178	0.00061614	0.648856	0.367366
PA0842	-0.109088	-0.0335788	-0.641288	-0.84884	-0.608203	-0.591116
PA0843	-0.0387118	-0.466442	-0.569721	-0.797259	-0.794433	-0.0559363
PA0844	0.0287014	-0.151381	-1.80209	-1.43872	-1.66213	0.461723
PA0845	1.81081	0.821545	-0.45329	1.38529	-0.862369	2.62944
PA0846	-1.17087	-1.71727	-0.779069	-1.51026	-1.09976	-0.29802
PA0847	0.193265	-0.988157	-2.0502	-1.50671	-2.37197	0.0981486
PA0848	-3.42768	-1.111	-3.54388	-4.26756	-1.19924	-2.6659
PA0849	-3.0684	0.386057	-2.80245	-3.26187	-1.42414	-2.35115
PA0850	0.446531	-0.787064	-0.625786	-0.166082	-0.318308	-0.198651
PA0851	0.245438	0.542591	0.628018	0.193997	1.06908	0.21394
PA0852	0.598619	1.23186	2.27896	-0.102962	1.86068	2.22622
PA0853	0.174469	-1.34916	0.384078	-0.686403	-0.476451	0.781148
PA0854	-0.0475219	-3.0178	0.428946	-1.96118	-1.56212	0.793568
PA0855	4.27757	-1.02446	2.67192	0.0844852	-0.761777	3.48427
PA0856	1.21379	-0.0327849	1.76836	0.371221	1.66867	0.967815
PA0857	-0.265172	1.8295	3.11147	-0.017562	3.04261	0.275817
PA0858	-0.919412	-0.834227	-0.613788	-0.693942	-0.572047	-0.462051
PA0859	-0.757278	1.05081	0.787053	0.144957	1.20598	-0.460758
PA0860	0.0871216	0.633781	-0.202773	0.644973	-0.0251643	-0.240176
PA0861	4.25904	2.64333	1.11043	3.29175	0.0349646	2.13506
PA0862	1.64702	-0.488626	-0.0356056	1.25983	-0.186484	1.29938
PA0863	-0.1209	0.797377	0.714297	-0.00746658	0.320763	0.028678
PA0864	-1.41764	0.119703	-0.909922	-0.583589	-0.0113438	-0.235012
PA0865	1.75268	-0.504045	2.14363	-5.88952	-4.77615	0.449586
PA0866	2.35403	0.894436	1.20866	0.0360323	-0.978807	1.40797
PA0867	2.29727	3.34632	3.64938	2.80877	2.69926	1.21329
PA0868	0.0439107	0.632224	0.259674	0.891748	-0.153214	0.360223
PA0869	-0.539817	-1.14459	-0.338123	-0.090582	-0.280038	-0.768142
PA0870	-0.794019	-0.713062	-0.349835	-2.07115	-0.54012	-0.404365
PA0871	0.712945	0.804065	1.26339	-1.07222	0.216055	1.51944
PA0872	-1.24628	-0.25603	1.33575	-4.69987	-0.313962	0.102057
PA0873	-1.40426	0.643724	-0.557228	-1.73336	-0.810667	-0.37864
PA0874	-0.320355	-0.592527	-0.578209	-0.678565	-1.37016	0.892023
PA0875	-0.474455	-1.29469	-1.78012	-1.11286	-1.54498	-0.171896
PA0876	2.17828	1.5171	2.43809	2.078	2.52194	0.195692
PA0877	0.152158	-0.49302	-0.0591453	-0.0771893	-0.291118	-0.39569
PA0878	-0.121315	-0.509078	-0.414758	-0.269803	-0.217171	0.440138
PA0879	-0.016683	-0.00770718	-0.379677	-0.195191	0.347022	0.234298
PA0880	-0.473808	-0.476495	-0.279597	-0.255006	-0.896099	0.322831
PA0881	-0.797038	-0.839275	-0.925563	-1.20036	-0.284008	-0.385028
PA0882	-0.0306781	1.43521	0.0872772	-0.149541	0.272696	0.00397762
PA0883	-0.656782	0.2832	-0.281621	-0.699947	0.0754321	-0.225338
PA0884	-0.064512	-0.780427	-1.44331	-0.54759	-1.28459	-0.385804
PA0885	0.215933	0.245782	-0.468142	-0.18572	-0.0889156	0.240218
PA0886	-0.535792	0.516977	-0.655618	-0.100432	-0.896511	-0.409621
PA0887	1.58207	3.07818	2.87891	0.263108	-3.31226	0.280472
PA0888	2.82749	2.70757	4.86949	2.15769	3.72673	1.00105
PA0889	1.16939	0.193962	1.44446	1.57171	0.978015	0.711577
PA0890	1.25762	0.0638395	1.05554	0.79598	0.921616	0.233928
PA0891	0.140144	0.780442	1.0254	0.343073	0.957737	-0.628842
PA0892	1.19653	1.58323	2.4481	1.642	1.87576	0.626496
PA0893	2.01647	1.97297	3.10247	1.65229	2.47639	0.734087
PA0894	0.78339	0.755045	0.568963	0.566814	0.091409	0.529478
PA0895	0.903903	1.24073	3.22016	-1.29396	2.44171	-1.26143
PA0896	1.56899	1.40395	2.41253	-0.058808	2.01582	0.119179
PA0897	1.43415	1.57148	2.34849	0.161519	2.02846	0.221973
PA0898	1.62073	1.77683	2.91157	0.639706	2.6747	0.618758
PA0899	1.75998	1.73909	2.56238	0.648089	2.2509	0.814647
PA0900	0.929227	1.85509	2.24132	0.662928	2.21835	0.516291
PA0901	2.56808	1.42026	2.94708	-0.909882	2.7235	0.731837
PA0902	-0.855096	-0.323244	0.0457849	-0.302204	0.381711	-0.856123
PA0903	0.145414	0.15276	1.13071	1.27524	1.21126	0.360234
PA0904	1.68959	2.34887	4.49352	5.53506	3.6202	1.43432
PA0905	0.381491	-0.73197	-3.4131	-1.62882	-4.35052	0.447641
PA0906	0.756674	-1.38766	-2.51893	0.0847913	-3.01983	-0.269638
PA0907	-1.17926	-2.08485	-1.896	-1.56787	-1.87285	-1.21851
PA0908	-0.383164	0.520363	-0.857126	0.271593	-0.522092	-0.813722
PA0909	-0.353099	0.192985	-0.555531	0.37471	-0.646594	-0.913104
PA0910	-0.216884	1.28216	0.506012	0.52208	0.589914	-0.414605
PA0911	1.05839	0.972839	0.212601	1.62203	0.917422	-0.0673124
PA0912	0.0334392	1.15755	0.148652	0.621178	-0.17258	-0.0905977
PA0913	0.803003	0.942875	-1.02437	2.01974	-1.13597	1.3704
PA0914	-0.512694	0.0198161	0.561707	0.486948	0.746123	-0.193558
PA0915	-0.149638	-0.154745	0.463316	0.471113	0.995526	0.0560813
PA0916	0.501043	-0.778178	0.610812	0.899906	0.499524	0.0797218
PA0917	0.80465	-0.237974	0.454577	0.587451	1.40003	0.754419
PA0918	1.31906	-0.656427	1.01601	0.00992455	-0.368851	1.88063
PA0919	1.19132	0.583602	1.6118	-0.0865924	1.02427	0.72046
PA0920	0.151303	-0.857835	0.401133	-0.544581	0.133167	-0.284892
PA0921	-1.80163	-0.635431	2.37146	1.34196	-0.921962	-1.57333
PA0922	-0.312812	-1.14242	-1.57236	0.108028	-2.25836	-0.63335
PA0923	-1.1571	-1.39813	-1.85612	-0.778189	-2.3197	-1.23736
PA0924	-0.725521	0.366957	-1.85255	-1.11339	-2.13436	-0.304007
PA0925	-0.224619	-0.82821	-0.753708	0.270256	-0.927896	-0.272124
PA0926	-0.519561	-0.463593	-0.123528	-0.514062	-0.055613	-0.502891
PA0927	0.780237	0.200587	0.277331	0.453111	1.34418	0.613498
PA0928	-0.000133753	-0.226242	-0.345243	-0.144956	0.284925	0.273102
PA0929	-4.17623	-1.86396	-2.19222	-3.65365	-1.77478	-4.55071
PA0930	-1.26608	-0.245068	-1.10033	-1.0888	-0.757828	-1.5936
PA0931	-2.16046	-0.338563	-3.08644	-2.61863	0.771105	-2.26709
PA0932	-0.182392	2.60807	2.48931	1.54691	2.66624	0.858728
PA0933	0.910092	1.94296	1.2312	1.78548	1.72994	0.344491
PA0934	2.07385	1.41243	2.60915	2.40948	2.19352	2.4173
PA0935	-0.578242	-0.368834	-0.0139663	-0.575548	0.216254	-0.260382
PA0936	-0.081039	-1.57751	-1.38364	-0.778073	-0.565643	-0.28992
PA0937	1.42891	0.401222	0.053917	1.00522	-0.644217	0.675026
PA0938	1.81773	2.72036	2.91924	3.16606	2.52506	1.62655
PA0939	1.4562	0.80919	1.06719	1.87545	0.946487	1.54218
PA0940	0.203361	1.98076	0.858117	0.389713	1.1887	0.403021
PA0941	-0.13147	0.276219	-0.453613	-0.0820805	0.1928	0.17925
PA0942	-1.14589	-1.26311	-1.4643	-0.564393	-0.780439	-0.731519
PA0943	-0.47464	-1.83615	-0.858496	-0.592192	-0.531101	-0.727949
PA0944	-0.266579	-0.244545	0.549358	0.552082	1.26311	-0.884017
PA0945	0.572968	-0.806891	1.71707	1.40527	2.35737	0.551915
PA0946	0.376319	0.916181	1.41474	0.675102	1.67182	-1.69677
PA0947	0.730842	-0.335505	-0.400077	1.13093	-0.654409	0.680842
PA0948	-0.587386	-1.20573	-0.484272	0.199236	-0.601205	-0.86554
PA0949	0.834224	1.78564	2.21189	1.72061	2.64369	0.118278
PA0950	0.0961375	0.933185	0.504195	-0.0129402	0.903852	-0.73116
PA0951	-0.832224	-0.647803	-2.02925	-1.30792	-3.19004	-1.44737
PA0952	0.975192	2.09747	0.903902	1.54696	0.949018	0.427391
PA0953	0.787901	-0.333751	-0.288124	0.886328	-0.6563	0.44003
PA0954	-0.0369163	0.0665548	-0.0810158	-0.170814	-0.185681	-0.253898
PA0955	2.0561	0.412163	1.95677	1.97616	1.42475	0.865041
PA0956	-0.0880135	-0.243109	0.81334	0.545495	1.47142	-0.279398
PA0957	0.67877	0.957722	0.277961	0.405375	0.276746	0.174442
PA0958	3.70893	2.42775	2.36059	4.29648	3.66354	-1.39424
PA0959	0.44589	-0.939836	-0.701745	-0.472406	-1.19434	-0.00726183
PA0960	0.669612	0.269836	0.269575	0.573001	-0.00979695	0.940627
PA0961	-0.400007	0.109541	-0.010695	0.0921417	-0.629483	-0.411346
PA0962	0.35339	-1.41823	-0.974684	-0.373778	-1.42694	0.950206
PA0963	-0.241806	-0.914122	1.53717	1.04292	1.30703	-0.477626
PA0964	1.09483	4.16427	7.57584	6.53211	5.64393	2.10085
PA0965	0.973544	1.23225	1.62072	1.85122	1.08209	0.73186
PA0966	-0.257646	0.491051	0.482828	0.963534	0.711257	-0.802264
PA0967	-0.614239	-1.75052	-1.50617	-0.303407	-1.70835	-0.393356
PA0968	-1.32341	-2.37072	-2.89618	-1.6938	-2.36985	-2.29228
PA0969	-1.08233	0.154737	1.31885	0.0088746	2.13125	-0.249059
PA0970	0.364343	0.626968	1.00262	1.42315	1.41461	0.870003
PA0971	0.174524	0.639542	-0.627696	0.247475	0.468601	0.40684
PA0972	-0.0186807	-0.654477	0.102652	0.33655	-0.449325	-0.140104
PA0973	3.46354	1.25211	3.84231	3.50135	4.34418	2.28506
PA0974	1.95175	4.86735	5.3467	2.8384	4.12618	1.26321
PA0975	-0.326507	1.5618	-0.542948	0.78269	-0.225401	-0.122002
PA0976	1.0769	2.90336	0.905823	0.79843	0.767844	-0.306004
PA0977	1.19532	1.85766	1.55924	2.27098	-1.08886	-1.08717
PA0978	-0.125852	-0.431149	-0.686217	-0.252736	-0.600372	-0.347522
PA0979	-0.421177	-0.122371	-0.622218	-0.290809	-0.961882	0.407492
PA0980	2.33913	1.76126	0.58199	1.55921	-0.516398	-0.515526
PA0981	2.4823	1.86239	1.34226	1.6362	1.07092	-0.651951
PA0982	1.85008	1.20871	0.541332	1.66109	0.440782	-1.12197
PA0983	2.11533	1.851	1.2438	1.85615	0.861691	-0.481318
PA0984	3.65552	3.92645	1.35763	3.55618	1.62388	-0.457482
PA0985	2.93986	4.45983	2.49668	3.42299	3.30688	-0.438457
PA0986	0.177594	-0.254082	-0.586877	-0.106297	-0.599619	1.28752
PA0987	0.354935	-0.00930411	-0.325774	0.101025	-0.558637	0.780757
PA0988	0.59662	0.476795	-0.392616	0.750012	-1.06202	0.3963
PA0989	0.584287	0.110906	0.693371	0.674062	-1.05982	0.563495
PA0990	0.0710645	-1.2929	-1.40432	-1.24428	-1.72733	-0.0490355
PA0991	1.38145	1.04763	0.118931	1.0047	-2.32838	1.06027
PA0992	2.44424	1.9337	1.47541	1.73029	1.34918	1.03022
PA0993	1.07924	0.41132	-0.356345	0.501705	-0.0191168	1.48293
PA0994	1.53749	0.126676	-1.31996	0.790176	-1.92077	1.55091
PA0995	0.769091	1.06467	-1.11557	0.797397	-0.647662	1.21773
PA0996	-0.925866	-1.37415	-0.156075	-1.25942	-0.75657	0.83881
PA0997	-0.837352	-1.13503	0.635966	-1.29433	-0.0143171	2.16382
PA0998	-0.171461	-0.9435	0.987392	-0.405215	0.170664	2.33553
PA0999	-0.313903	-0.594261	0.694263	-0.618975	0.243592	1.90427
PA1000	-0.179139	-0.0240597	0.808133	-0.33891	-0.0448393	1.90624
PA1001	-0.970412	-0.915899	-0.383398	-1.10497	-0.731742	1.10254
PA1002	0.452703	0.951479	1.02381	-0.420742	0.0338617	1.79767
PA1003	1.30413	2.29849	2.11327	0.238056	0.310925	2.6807
PA1004	-0.141258	-0.387952	0.159727	0.110711	-0.0702602	0.236624
PA1005	-0.80204	0.869033	1.23917	-0.451765	0.558753	-0.523148
PA1006	0.0890229	0.559112	-0.121251	0.911066	0.550354	0.817997
PA1007	0.184539	-1.75212	-2.04331	1.49805	-1.9044	0.772875
PA1008	1.20545	-0.089702	1.05381	1.91976	0.582434	0.689999
PA1009	-1.99748	-2.15113	-1.12716	-1.36368	-1.65217	-1.57708
PA1010	0.712047	0.474986	1.27903	1.16505	1.57884	0.844953
PA1011	1.4372	2.69932	3.99794	3.38256	5.20448	1.33253
PA1012	1.34611	1.36687	0.522243	2.53528	1.08208	0.706299
PA1013	1.28117	0.617233	1.84819	2.22092	1.77295	1.25854
PA1014	2.33988	1.97148	2.44022	2.82612	2.27997	0.181471
PA1015	0.13243	-0.487273	0.202692	0.214449	0.0809835	-0.040878
PA1016	-0.64065	-0.610258	-0.183964	-0.477731	-0.402124	-0.735387
PA1017	-0.038984	-0.249463	0.016053	-0.0832887	-0.225946	-0.261167
PA1018	-0.0213789	-0.493858	-0.163506	0.0204151	-0.320559	-0.189321
PA1019	-0.178053	-0.854214	-0.570593	-0.0526432	-0.591422	-0.0815549
PA1020	0.74761	0.54917	0.340842	0.427112	0.200478	-0.182718
PA1021	0.470947	0.23163	0.711537	0.497516	0.780393	-0.332298
PA1022	1.24403	0.621658	0.57531	0.710625	0.610481	0.349343
PA1023	0.861989	-0.12158	0.378992	0.501699	0.423765	-0.268282
PA1024	0.207086	0.235083	0.2433	-0.0998122	0.202597	-0.816587
PA1025	0.776922	0.161538	0.0608851	0.553592	-0.616607	0.220401
PA1026	0.835198	0.237812	0.699602	0.625175	0.0747294	0.646069
PA1027	0.679643	-0.497999	-0.509043	-0.706926	-0.45746	0.0234604
PA1028	0.959358	1.1354	0.359358	0.402887	0.526361	0.618807
PA1029	-0.503013	-1.83707	-0.129633	-1.3302	-0.707092	-1.23352
PA1030	-0.963919	-0.230967	0.491877	-0.863578	0.194507	-0.297097
PA1031	0.0151379	-0.359555	-0.106289	-0.171773	-0.737311	-0.753572
PA1032	2.69524	1.42473	0.766111	0.553237	-0.267757	0.768802
PA1033	-0.47633	-2.79152	-1.35736	-2.16701	-1.6322	-1.23964
PA1034	-0.923085	3.36973	0.55539	-0.854469	-1.06981	-0.540236
PA1035	-0.0880466	-0.123168	-0.217731	-0.124497	-0.519695	0.147286
PA1036	-0.289208	1.31518	0.224168	-0.782002	0.154741	-0.694674
PA1037	-0.177862	-0.386168	-1.53971	0.0277212	-1.17251	-0.0624808
PA1038	1.05267	0.92556	0.474988	0.485121	0.436684	0.522944
PA1039	0.113211	-0.378773	-0.152281	-0.404644	-0.73801	-0.245591
PA1040	0.029529	-0.0764859	-0.0941886	-0.630231	-0.168898	-0.118712
PA1041	2.82068	1.5704	-0.188501	-0.104746	0.50471	1.64769
PA1042	0.471192	-2.20353	-1.71858	-0.293071	-0.588443	0.306793
PA1043	-0.557981	-0.426579	0.451678	-0.416608	1.63816	-0.633747
PA1044	0.413325	0.451776	0.38151	0.733355	1.08956	0.176558
PA1045	-2.03985	1.26324	1.20852	0.949604	2.04045	-0.876672
PA1046	0.422561	1.03225	0.644496	1.18152	0.76838	0.634606
PA1047	-0.0848721	1.00873	0.135921	0.367785	-0.395489	0.018145
PA1048	-0.113878	1.05217	1.4278	-0.455823	-0.616166	-0.572329
PA1049	0.25427	0.844083	1.96404	0.43258	2.33607	0.231159
PA1050	1.28728	1.0457	1.58414	1.54903	2.51105	2.06975
PA1051	-0.945583	-0.409304	-2.40868	-1.7614	-1.648	-0.0726773
PA1052	-1.34843	-0.0803544	-0.901245	-1.33707	-0.165029	-0.353148
PA1053	-1.31886	1.23657	2.55616	0.218764	0.390792	-0.818295
PA1054	-1.47297	-0.373038	-1.11352	0.53631	0.306201	0.656121
PA1055	0.0815328	0.86163	0.79171	0.760884	1.25951	1.01588
PA1056	-0.306226	-0.228077	-0.925744	0.955279	0.864837	1.12436
PA1057	-0.841333	-2.17764	-1.45339	0.756999	-0.292162	0.509155
PA1058	0.477207	0.856085	0.606247	1.03868	1.08299	0.901934
PA1059	-0.455604	0.215104	0.17788	0.440882	0.0374406	0.55634
PA1060	0.183681	-2.68723	-2.70199	-0.246156	-1.86525	0.0606705
PA1061	0.524168	-0.210908	0.87416	0.652202	0.657533	0.0604254
PA1062	0.72912	-0.904961	0.350246	0.759845	0.573951	0.0649087
PA1063	0.269825	0.653298	0.843318	1.03867	1.08444	0.238341
PA1064	0.37014	-0.391123	0.763641	0.438652	0.541635	0.371963
PA1065	0.451179	-0.0702504	-0.617739	0.104446	0.144457	0.345471
PA1066	0.760189	-2.05187	-1.941	-0.377567	-0.554036	0.413232
PA1067	0.968352	0.0956382	0.707568	0.719819	0.623549	0.936794
PA1068	0.169799	0.0191943	2.17264	0.797812	0.436837	0.0141161
PA1069	0.774252	-0.356832	2.36024	1.1169	0.613925	0.756533
PA1070	3.14137	2.01322	2.48135	2.24929	0.768754	1.59332
PA1071	1.31365	2.05851	2.2547	1.16945	1.07833	0.294118
PA1072	3.86507	1.38255	2.52302	1.95166	1.01477	0.81823
PA1073	4.76379	3.11718	3.82017	2.71063	0.563068	2.17395
PA1074	5.82159	6.17402	7.94467	3.84746	3.40623	2.76453
PA1075	1.18878	0.209255	-0.23105	0.361782	-0.222405	0.403451
PA1076	1.12988	-0.112943	1.61026	1.87082	2.02923	1.84195
PA1077	0.219919	0.943662	1.03381	0.677414	1.03603	-0.345316
PA1078	0.381602	0.941787	1.483	1.31068	1.43447	-1.0462
PA1079	0.962904	0.105159	0.492857	1.27965	0.557414	-1.03772
PA1080	0.161958	0.310241	0.842896	0.556026	0.873227	-0.959521
PA1081	0.864404	0.75082	0.779371	1.16577	0.85973	-0.11064
PA1082	1.07309	0.832685	1.14097	1.47623	1.214	1.05485
PA1083	0.630057	0.30932	0.875423	0.916294	0.747208	0.686369
PA1084	-0.0199395	0.244561	0.235782	0.220753	0.429341	0.000341838
PA1085	1.12332	1.3595	1.39949	1.17309	1.71151	1.03672
PA1086	1.57195	1.58204	2.01372	1.95479	2.28302	1.82088
PA1087	1.24985	0.800025	0.975428	1.23888	1.02862	1.35388
PA1088	1.59134	1.33686	1.26869	1.72964	1.36793	1.5743
PA1089	1.49716	1.04509	1.02174	1.65383	1.12237	1.31948
PA1090	1.75821	1.687	1.81341	1.91826	1.826	1.71651
PA1091	1.42655	1.50801	1.64009	1.6876	1.72991	1.34285
PA1092	2.74624	2.79544	2.96365	2.94367	3.08433	2.05136
PA1093	2.59652	2.39048	2.7631	2.8156	2.74966	1.81334
PA1094	1.92976	1.64431	1.70181	1.99061	1.78931	1.68289
PA1095	1.82176	1.31223	1.39893	1.78623	1.40488	1.37086
PA1096	3.03396	2.58583	2.94513	3.13885	2.84366	2.17978
PA1097	1.63922	0.221976	1.3608	1.80956	1.27124	0.891569
PA1098	1.02978	1.52963	1.88082	1.19846	2.03815	1.23312
PA1099	1.62445	0.972455	2.06653	1.44037	2.50468	1.52682
PA1100	1.52471	0.254521	1.15495	1.71445	1.16431	1.84133
PA1101	2.02774	1.13133	2.1323	1.77757	2.35109	2.04765
PA1102	2.39416	1.8056	3.09579	1.5552	3.48051	3.03578
PA1103	1.87343	1.00814	1.58061	1.62276	1.5048	1.2862
PA1104	0.549147	1.27908	1.69892	1.17925	1.8448	0.894126
PA1105	0.139187	0.742049	0.458331	0.515608	0.94174	0.118081
PA1106	-1.14854	-1.30506	-1.70407	-1.1669	-1.77806	-0.958639
PA1107	1.05204	-0.075108	-0.792446	0.493108	-0.556838	0.83696
PA1108	-0.164602	0.937265	-0.0781933	-0.860236	-0.244006	-0.298269
PA1109	0.695818	1.3318	0.585566	0.380276	0.588726	0.318247
PA1110	-1.29915	1.31211	0.528613	-0.297321	1.26415	-0.553268
PA1111	-0.916596	-2.76352	-1.67719	-1.80869	-1.98736	0.140905
PA1112	-1.36959	0.312091	-1.84003	-1.46063	-0.740041	0.67991
PA1113	-0.686592	-1.89469	-1.91134	-1.56885	-0.849532	-0.724116
PA1114	-1.24217	-1.44049	-2.24497	-1.16199	-2.69953	-0.758136
PA1115	-1.10646	-1.05785	-2.4789	-2.07514	-2.32581	-0.325158
PA1116	-1.3927	0.139157	0.453727	0.873854	1.92356	-0.572209
PA1117	-0.191079	-0.401407	0.096926	0.372962	0.205474	0.192167
PA1118	-0.742673	-0.886912	-3.39193	-1.40394	-2.75042	-0.0995393
PA1119	0.218875	0.294763	1.16957	-0.732712	1.35131	-0.562504
PA1120	0.262869	0.783864	-0.00160576	0.550228	0.321132	-0.197691
PA1121	0.381048	0.731174	-0.423757	0.974201	-0.296517	0.0904384
PA1122	-0.0189894	-0.383753	-0.578723	-1.3	-2.09544	-0.870462
PA1123	0.134709	-1.5347	-1.67917	-1.1833	-2.64431	0.814695
PA1124	1.02182	1.03935	0.877914	0.535821	0.764406	0.621974
PA1125	-0.660434	-0.799643	-0.666552	-0.618713	-0.88795	-1.44166
PA1126	1.09583	-0.52713	0.662848	1.71517	0.069374	1.14934
PA1127	0.411988	0.0518951	0.565825	1.18162	-0.207783	0.322647
PA1128	-0.253291	-3.55338	-1.65779	-0.111729	-1.7833	0.215724
PA1129	-0.0520205	0.0227461	0.104918	-0.198295	0.739766	0.0780063
PA1130	0.649069	0.790235	0.0916331	0.439348	0.72399	0.86534
PA1131	-0.314984	-0.605369	-0.924382	-0.86215	-0.958042	0.0762712
PA1132	1.06773	2.09086	1.71526	1.43696	1.54622	0.484904
PA1133	0.193919	2.25475	1.04435	0.937983	1.48793	0.112957
PA1134	-4.5564	2.6432	-2.7721	-2.93544	1.13645	-2.29106
PA1135	0.400995	-0.0239464	0.351109	-0.514442	0.269174	1.21075
PA1136	-1.21161	-0.743983	-0.103478	-0.574226	-1.63649	-0.5991
PA1137	0.435541	-0.420288	1.26822	-0.571861	-0.982072	0.505799
PA1138	0.180418	-0.59021	-0.0928729	-0.215698	-0.672007	-0.173595
PA1139	0.420755	0.0911144	0.224811	-0.0707119	0.256101	0.529757
PA1140	1.17628	-0.399586	2.59199	0.293763	3.05599	-0.0127475
PA1141	-0.486228	-1.00154	0.265364	0.379461	-0.176233	-0.673221
PA1142	-1.33518	-0.196665	-0.098578	-1.20755	0.00913462	-0.91465
PA1143	0.659658	0.242204	0.259145	-0.0948623	0.0942392	-0.301778
PA1144	0.332664	-0.480347	-0.508221	-0.554177	-0.361049	-0.617496
PA1145	0.95377	1.15444	0.181514	0.46195	0.275271	0.725328
PA1146	-0.198893	1.06331	-0.0259146	-0.229268	0.220831	-0.509063
PA1147	0.403745	1.52011	0.352402	0.566972	0.969751	-0.415791
PA1148	0.0114286	3.84689	0.494477	-0.0383325	3.8955	-0.290474
PA1149	0.213649	0.410221	0.226509	-0.27738	-0.918897	-0.219192
PA1150	1.52582	1.59045	0.972631	1.54247	1.34458	0.536312
PA1151	2.11121	4.36649	3.1573	2.89409	3.78262	-0.653022
PA1152	2.04322	2.84292	1.22476	1.73064	-0.743166	-0.742632
PA1153	0.587522	-0.0652916	0.135885	-0.107449	-0.0145527	-0.272236
PA1154	1.58105	1.76756	1.15308	1.13744	0.90475	1.73408
PA1155	0.802489	1.07462	2.19912	1.6716	2.22994	1.15358
PA1156	0.454914	-0.0798728	1.30345	1.25939	3.13782	0.636729
PA1157	-0.415878	-0.672952	-0.449987	-0.299732	-0.529942	-0.271068
PA1158	-0.739483	-0.764258	-0.952561	-0.496928	-0.436082	-0.682689
PA1159	3.11465	2.66354	3.80426	4.01119	-1.18594	2.72987
PA1160	-0.0295506	1.83844	0.561179	0.336384	0.924902	0.0447613
PA1161	-1.1076	2.62062	0.596498	-0.199992	2.66829	-0.988261
PA1162	-1.97973	1.28433	-0.34801	-0.679304	1.29086	-1.13731
PA1163	-0.0960435	0.172638	-0.218184	-0.107336	-0.106543	0.274286
PA1164	0.880546	1.36217	1.45342	1.92371	0.897704	2.18206
PA1165	-0.175627	-0.407642	-0.548618	-0.290093	-0.213469	0.88886
PA1166	0.168038	1.00815	-0.210304	-0.617333	0.658736	0.253344
PA1167	0.382319	0.407491	-0.412817	-0.143172	-0.262905	-0.279512
PA1168	0.511124	0.588636	1.17656	0.880494	0.783165	1.79303
PA1169	0.224774	1.46243	-0.0187978	0.583374	0.748119	1.2456
PA1170	-3.97406	0.242912	-1.18985	-0.721088	0.17137	-0.812198
PA1171	0.837198	1.92556	2.81028	0.367303	1.64997	0.29603
PA1172	1.55289	0.647867	0.855141	0.777318	0.432174	1.38261
PA1173	2.28683	0.974775	1.0238	0.839354	0.694304	2.16248
PA1174	1.14831	-0.595273	-1.48114	-1.42096	-1.81862	1.19281
PA1175	0.45959	-1.06651	-1.299	-0.807063	-1.09487	0.519632
PA1176	0.418756	-0.560559	-0.801324	-0.874162	-0.565007	0.558424
PA1177	1.04645	-1.51613	-1.65737	-0.291481	-1.72382	1.17466
PA1178	-4.35891	-2.29353	4.42396	-0.513634	-1.41259	-3.16323
PA1179	-2.21848	-1.97169	4.01654	0.763745	-1.82098	-2.2939
PA1180	-2.09507	-2.06854	2.11323	0.518223	-2.52426	-2.21598
PA1181	-0.605699	-0.529424	-0.0163419	0.82071	-1.0647	0.630392
PA1182	1.05523	1.20955	-0.0148466	0.945684	-0.575785	1.42217
PA1183	-0.985719	1.03409	-1.65491	0.482582	-0.661656	-0.544195
PA1184	-0.0648822	0.202978	-0.00379125	-0.079809	-0.147552	-0.254918
PA1185	0.967563	0.643713	0.377462	0.494363	0.711837	0.66358
PA1186	-0.182295	-0.938139	-0.304624	-0.7248	0.0912233	-0.420021
PA1187	2.63546	-1.48171	-1.13376	0.323522	-1.19035	0.489746
PA1188	0.535007	0.586226	0.273484	-0.108526	0.0666601	-0.101672
PA1189	-0.470544	-0.00309463	-0.175218	-0.977733	-0.729838	-0.907776
PA1190	1.81931	-1.84054	-2.4722	-1.6237	-1.61267	-0.989438
PA1191	0.553186	1.18088	0.222369	0.704933	0.648886	0.883463
PA1192	0.930001	-0.0446598	0.573542	1.47574	0.52758	0.998458
PA1193	-0.982795	-1.0917	-0.700787	-0.0814449	-0.7061	-0.541635
PA1194	-1.54099	0.136253	-0.96906	-0.795169	-0.343818	-0.616684
PA1195	-0.431117	-0.720927	-0.874294	-0.567819	-0.839479	-0.132302
PA1196	0.0731784	-2.46784	-0.683338	1.46891	1.00721	1.31351
PA1197	-0.815497	-1.59503	-1.46148	-0.0667188	-0.113828	-0.102532
PA1198	4.08423	1.14189	0.225703	1.94706	0.261733	2.5344
PA1199	0.944466	1.84533	1.81442	1.46759	1.03364	0.260348
PA1200	0.607142	0.608332	0.335281	0.767461	-0.882337	-1.1194
PA1201	0.98297	-0.724893	-0.14219	0.12098	0.0378305	-0.0128233
PA1202	1.74546	0.49569	0.888364	-0.355601	0.864419	1.74465
PA1203	0.299332	0.160454	0.586247	-0.547522	0.272286	0.427281
PA1204	0.503375	0.325978	0.278499	-0.220466	0.68412	0.219073
PA1205	0.907094	0.38427	0.843181	-0.396265	1.58402	0.72994
PA1206	-0.415983	-1.38977	-0.614554	-0.83228	-1.92596	0.125872
PA1207	-0.828863	-1.0622	0.109777	-0.779524	-0.221917	-0.601282
PA1208	0.247788	-1.20558	-0.801508	-0.20462	-1.79633	0.0849753
PA1209	0.150727	-2.18391	-1.91275	-1.42284	-1.68097	-0.139716
PA1210	-0.947437	-0.996123	-1.21559	-1.15339	-1.21244	-1.0827
PA1211	0.831993	2.80289	1.07559	0.78031	0.812049	0.526259
PA1212	-0.102453	0.26354	-0.66705	-0.637727	0.115994	-0.380025
PA1213	0.0599099	0.0667963	-0.312067	-0.000482924	-0.0476576	-0.238729
PA1214	-0.132398	0.238352	-0.410981	-0.59654	-0.0323605	-0.237434
PA1215	0.636746	0.218625	-0.0151211	0.110519	0.528918	0.63799
PA1216	0.777312	0.39316	0.288262	-0.0775696	0.117356	0.309491
PA1217	0.60472	0.194849	-0.4762	0.0999184	-0.0308339	0.303315
PA1218	1.42394	0.148071	-0.035572	0.546182	-0.221161	0.819046
PA1219	0.554853	-0.665635	-0.29612	0.52941	-1.17477	0.640013
PA1220	0.072955	-0.901285	-0.470387	-0.712324	-0.271953	-0.206197
PA1221	0.251389	-0.620428	-1.04525	-0.776	-1.02096	0.893035
PA1222	-1.03249	0.615824	0.486921	-0.893254	0.101044	-0.649968
PA1223	0.503037	-1.31699	-1.5012	-0.775896	-1.61447	0.261123
PA1224	-0.845796	-1.18529	-0.0926711	-0.854863	-1.57892	-0.854158
PA1225	-0.319211	-0.623672	-0.343978	-0.712528	-0.934562	-0.634598
PA1226	-0.190617	0.325013	0.501272	0.319877	0.623646	0.928098
PA1227	-0.747784	-0.529467	1.02968	0.154634	0.636675	0.188511
PA1228	0.267648	-0.309676	1.65017	0.958236	0.899178	0.664118
PA1229	-1.0623	-3.28723	-2.80516	-2.22346	-2.58008	-0.869526
PA1230	-0.0993445	-1.6077	-0.728125	-0.573006	-1.6077	0.15633
PA1231	0.84645	-0.0838548	0.502375	0.597064	0.81691	0.335283
PA1232	-0.0213415	-0.106673	-0.867943	0.0040797	-0.215184	-0.153933
PA1233	1.40308	1.84986	1.49933	1.71106	1.45059	0.948446
PA1234	0.515943	0.782765	0.652193	1.08306	0.987218	0.672342
PA1235	0.0787799	-0.115085	0.344901	-0.292105	0.0637528	-0.104365
PA1236	0.355227	-0.375406	-0.504504	-0.0508008	-0.282242	0.0987352
PA1237	0.657125	0.77488	0.218834	0.105807	0.422409	0.432957
PA1238	0.0761637	-0.137521	-0.537889	-0.398553	0.189862	-0.347151
PA1239	0.995828	1.18294	0.941821	0.917596	1.45638	-0.798838
PA1240	0.2778	0.413512	0.779824	0.377675	1.66688	-0.926334
PA1241	0.802758	1.03913	0.787011	0.862089	1.42194	-0.990119
PA1242	-1.63671	-0.268842	-1.23242	-1.02663	-0.191427	-0.412734
PA1243	-0.526223	-0.571848	-0.27965	-0.512885	0.0519391	-1.12176
PA1244	2.48591	2.50261	2.94091	2.40807	2.09774	0.600441
PA1245	-0.692621	1.90061	-0.0674153	-2.56541	1.0779	-1.1414
PA1246	0.264521	1.11306	0.0227323	-1.06195	1.10894	-0.284217
PA1247	-0.265689	0.732829	-0.560293	-2.05383	0.717952	-0.928636
PA1248	-0.0338844	0.698899	-0.570574	-1.60569	0.271889	-0.355974
PA1249	1.35269	1.82526	0.184211	-1.1996	1.62066	0.372209
PA1250	-0.275373	-0.918134	1.1263	-0.984344	-0.720235	1.05743
PA1251	0.0269992	-0.340608	0.357804	-0.797779	-0.179651	0.675213
PA1252	0.660033	0.201336	0.0857847	-0.392474	-0.423607	0.402176
PA1253	0.810852	0.60323	-0.148906	-0.655708	0.0892049	-0.0548856
PA1254	0.850732	-0.622045	-0.692419	-0.507651	-0.243087	-0.327101
PA1255	1.21439	0.35309	-0.437826	-0.293412	-0.0427991	-0.0866595
PA1256	0.913174	-1.30203	-0.482879	-0.613725	-0.70183	-0.798405
PA1257	1.09597	-0.445805	-0.345656	-0.113097	-0.00492617	0.000810283
PA1258	1.31794	-0.28655	0.268812	0.364205	0.31919	1.27069
PA1259	1.13171	-0.111943	-0.416741	-0.383449	-0.424758	-0.129831
PA1260	1.20446	-1.47859	-0.814438	-0.652808	-0.997967	-0.962457
PA1261	-0.482303	-0.34551	-0.560514	-1.02782	-0.526465	-0.463914
PA1262	-0.177496	-0.583865	-0.8152	-0.676022	-0.133057	-0.228191
PA1263	-0.3475	-2.01225	-0.154764	-1.37864	-0.621367	-0.272888
PA1264	-0.537168	-1.14448	-1.22434	-1.17103	-1.40269	0.0316735
PA1265	-0.236406	0.206598	-0.299495	-0.557069	-0.359922	0.00331841
PA1266	0.181501	1.1093	0.245732	-0.19673	-0.0054517	-0.685237
PA1267	0.0726182	0.156931	-0.101158	-0.0701059	0.265437	-0.1058
PA1268	-0.952681	0.790316	-0.138094	-0.898178	-0.818476	-0.640445
PA1269	-0.0926897	-0.158473	-0.0626871	-0.471626	0.0763327	-0.019475
PA1270	-0.771758	-0.707361	-0.931401	0.522479	0.722491	-0.231917
PA1271	1.37199	-0.269606	0.857108	1.64481	0.455565	1.5943
PA1272	0.449494	-0.230376	0.393372	0.312157	-0.0764633	0.91123
PA1273	-0.396576	0.717655	1.579	0.220723	1.39031	0.167396
PA1274	0.0635506	0.295743	0.402871	0.812327	0.727344	0.45149
PA1275	0.523003	0.512316	0.238863	0.907067	0.46481	1.00857
PA1276	0.286318	0.274079	0.80988	0.36363	0.763673	0.0996224
PA1277	-0.108879	0.865137	1.01993	0.861842	1.48883	0.393974
PA1278	-0.504098	0.62274	0.143224	0.269859	0.291009	0.23448
PA1279	0.12974	1.21147	1.18526	0.768693	1.53722	0.594377
PA1280	0.327544	0.343152	0.163495	0.998433	0.378896	1.12284
PA1281	-0.327733	0.706271	0.384987	0.691674	0.675458	0.235034
PA1282	-1.02877	-0.973661	-1.5189	-0.527508	-1.31312	-1.08996
PA1283	1.46923	0.405618	0.199128	0.889038	0.307797	0.712381
PA1284	0.287406	-0.94586	-0.738572	-0.401683	-0.435365	-0.348091
PA1285	1.48462	-1.66149	-1.31935	-0.029989	-0.91411	1.51242
PA1286	-0.626822	-1.65293	-1.13053	-1.00819	-1.08255	-0.854771
PA1287	1.15934	-0.507234	-0.232508	-0.245651	-0.940721	0.125331
PA1288	1.5317	3.21704	6.45298	0.947756	3.58955	0.0863973
PA1289	0.145117	-0.969704	-0.868127	-0.890744	-0.842774	0.143874
PA1290	-0.363777	-2.52479	-1.49637	-1.34575	-0.979557	0.428165
PA1291	0.561697	-1.79302	-1.05123	-1.15455	-1.43644	0.348265
PA1292	-0.987929	-0.97853	0.169426	-2.05834	0.0713456	-1.0035
PA1293	-0.731442	-0.695337	-0.211688	-0.27228	-1.04041	1.46987
PA1294	-1.48284	-1.87246	-0.824968	-1.13433	0.404602	-2.31101
PA1295	-0.0759358	-0.973095	0.297553	0.168958	0.358205	-0.408646
PA1296	-1.3802	-0.139908	-2.00073	-2.82911	-2.73988	-2.45762
PA1297	-0.660412	-1.37207	-1.22496	-1.31773	-1.24953	-1.62722
PA1298	-0.542852	-1.28219	-0.814366	-1.30665	-2.38648	-1.44074
PA1299	-3.32588	-3.03155	-3.05029	-2.39313	-2.35337	-2.54497
PA1300	-5.9293	-1.32953	-3.47043	-4.52789	-1.13825	-5.2332
PA1301	-5.91153	-1.56172	-5.0771	-4.82235	-1.20611	-6.18651
PA1302	-2.11825	-1.0442	-3.61478	-2.16208	-0.72249	-2.17492
PA1303	-1.4295	-0.0944927	-0.622389	-0.743765	-0.312955	-1.01002
PA1304	-0.914757	0.518486	0.841939	-0.565065	1.32011	-0.684677
PA1305	-0.159763	-0.30817	-1.64687	-0.0845212	-0.65929	-0.228248
PA1306	0.76374	0.215022	-1.44876	0.909404	-1.25244	1.31456
PA1307	1.05087	1.05604	-2.54271	1.1302	-2.74208	0.622276
PA1308	0.246084	1.28525	-0.515315	-0.281796	-0.912256	-0.444828
PA1309	-1.11314	-0.367655	-0.683171	-0.810547	-0.805662	-1.13237
PA1310	-0.29131	-0.999125	-0.995433	-1.00018	-0.762054	-0.615787
PA1311	0.269999	0.407831	0.0518635	-0.34575	-0.0834215	-0.075592
PA1312	-1.41149	0.641063	-1.31252	-1.07016	-0.154627	-1.22288
PA1313	-0.201112	-0.845506	-0.687721	-0.454086	-0.549294	-0.180418
PA1314	0.55939	-0.594504	-0.906271	0.0526213	-0.980849	0.366407
PA1315	-0.955474	0.407501	-0.296162	-0.423358	0.00637882	-0.885975
PA1316	-0.826855	-1.07182	-0.908048	-0.859545	-0.194048	-1.13069
PA1317	-2.14388	-0.580696	-2.59674	-2.31249	-0.166845	-3.63486
PA1318	-1.59422	-1.03758	-2.08921	-1.60857	-0.869197	-2.03323
PA1319	-1.5132	-0.0573303	-1.9509	-1.5222	-0.00243391	-1.96071
PA1320	-0.825279	-0.672321	-2.11972	-1.26746	-0.596023	-1.63617
PA1321	-1.65912	-0.336612	-1.97786	-1.46191	-0.469779	-2.21919
PA1322	-0.186024	0.405144	-0.753188	-0.688956	-0.598187	-0.184334
PA1323	-1.23837	-0.604258	-0.168426	-2.00674	0.092692	0.606368
PA1324	-1.90862	-1.2917	-0.924457	-2.97685	-1.05964	-0.615301
PA1325	-1.5883	-0.471218	-1.41822	-0.895982	-1.25436	-0.635151
PA1326	-1.97719	-0.36199	-0.174708	-0.800683	-0.152065	-1.92947
PA1327	0.231346	-0.779068	-1.56109	-1.00967	-0.552211	-1.065
PA1328	0.0383281	-0.212715	-0.533475	-0.176003	0.072095	0.144366
PA1329	-0.159588	0.618638	0.18799	0.0341419	-0.690464	1.00772
PA1330	0.0751117	0.403357	-0.29122	-0.351304	-0.936531	0.757669
PA1331	-1.05552	0.227322	-0.473766	-0.658608	-0.796484	0.974516
PA1332	0.945622	0.43996	-0.0487983	-0.71352	-0.519461	0.333975
PA1333	-0.066848	0.866327	0.117696	-0.718881	-2.31036	0.415722
PA1334	0.380178	0.52412	0.140787	-0.0396019	0.0524321	0.284464
PA1335	0.329821	1.69249	1.15937	0.918378	0.833639	0.370037
PA1336	0.396167	1.98048	1.13284	0.89169	1.54053	0.694936
PA1337	1.59508	2.00618	1.9905	1.88437	2.2345	2.18295
PA1338	1.56013	2.71071	2.36987	2.15865	1.74106	1.76153
PA1339	1.55276	1.65144	2.12475	2.16965	2.04894	1.84182
PA1340	1.18881	1.17484	1.28813	1.68248	1.30268	1.47987
PA1341	0.960358	1.40669	1.47293	1.74827	1.45413	1.50584
PA1342	1.53385	2.25773	3.29526	2.54682	0.85861	1.67842
PA1343	-2.25626	-2.75095	-0.763146	-1.24188	-1.87076	-2.04855
PA1344	-1.53235	-2.72996	-0.673882	-1.86985	-2.97988	-2.02098
PA1345	-0.98067	-1.88298	-1.67103	-1.86047	-1.66825	-0.597015
PA1346	1.06796	0.226904	-0.181701	-0.191987	0.237286	0.292082
PA1347	0.252083	-0.393378	-0.560258	-0.314501	-1.05295	-0.0251247
PA1348	0.487742	-0.286021	-0.435398	-0.743237	-0.85323	0.0964139
PA1349	-0.984932	-0.685732	-1.77001	-1.87793	-3.03454	-1.16259
PA1350	0.588216	-0.625516	-1.12403	-0.784697	-1.45112	0.179566
PA1351	-0.152586	0.299945	-0.761649	-0.930113	-0.536743	-0.38999
PA1352	-0.409587	-1.39291	-0.689264	-0.907918	-0.493362	-0.287575
PA1353	0.210134	-0.91736	-0.325707	-0.517542	-0.674464	-0.62384
PA1354	-0.453604	-1.04069	-1.27301	-1.01149	-1.70673	-0.512645
PA1355	0.298133	-0.441055	-0.311809	-0.500728	-1.00544	-0.198441
PA1356	-0.20141	-1.40024	-1.97204	-1.86891	-1.46244	-1.10631
PA1357	-0.39312	0.596988	0.781456	0.0654073	0.769032	-0.463236
PA1358	0.395226	-0.108125	0.186278	0.485195	-0.62281	0.013112
PA1359	-0.833033	0.0338307	-0.157822	-0.561642	-0.139076	-0.585253
PA1360	-2.75122	-0.904663	-1.44886	-2.12774	-1.28185	-2.22547
PA1361	-2.2445	0.302354	-0.246273	-0.804467	-0.288659	-1.01966
PA1362	0.354169	-1.67899	-1.63122	-1.01517	-1.86771	-1.33879
PA1363	-5.64719	-3.55541	-3.94574	-4.94083	-2.89656	-5.50284
PA1364	-2.42779	-2.54954	-2.24991	-2.78279	-1.273	-3.33561
PA1365	-1.60343	-0.378676	-1.65952	-1.7399	-0.685741	-2.12234
PA1366	1.64654	1.90964	1.2877	1.89186	1.07417	1.6946
PA1367	0.139519	-0.489841	0.0996547	0.287701	0.0185553	-0.432564
PA1368	2.70907	2.53695	2.05913	2.63891	1.71773	-0.484845
PA1369	8.41651	8.5375	7.17376	8.27192	5.78915	-0.39433
PA1370	5.01003	4.73367	4.16612	4.54601	3.57975	-0.405186
PA1371	7.77952	8.8544	6.13474	7.41601	5.53755	-0.394147
PA1372	4.6584	4.29413	3.71466	4.12632	3.53422	-0.245884
PA1373	-3.39529	-2.29674	-1.54335	-2.26911	-1.72229	-1.60959
PA1374	-2.077	-2.89227	-2.35168	-2.34752	-1.55551	-1.91116
PA1375	0.0226863	0.999213	0.86364	-0.0563491	0.951895	-0.368248
PA1376	1.21764	-0.650029	-0.909671	-0.264866	-1.28647	-0.0317163
PA1377	0.102868	1.44808	0.920661	0.0510385	1.01549	0.291437
PA1378	0.949289	0.56528	0.662851	0.941006	0.243895	-0.955098
PA1379	0.580921	0.935589	0.831818	0.652319	0.806072	-0.897128
PA1380	1.19762	1.45525	0.930647	0.927404	0.322071	-0.781591
PA1381	0.405433	0.75452	0.0458912	0.343124	0.107519	-0.692228
PA1382	1.92501	1.34611	1.17703	1.75396	1.30504	-0.858419
PA1383	1.37353	0.902454	0.852578	0.967069	0.716376	-0.865756
PA1384	1.4764	1.01248	0.664289	0.735075	0.237173	-0.711922
PA1385	1.82248	1.35677	0.244393	1.21392	0.249454	-0.688694
PA1386	1.88279	1.07393	0.440179	1.26298	0.391312	-0.834688
PA1387	1.70735	1.53033	0.925415	1.29549	1.0018	-0.836385
PA1388	2.75041	1.57204	1.4549	2.45765	1.29009	-0.541046
PA1389	2.15962	1.59007	1.2193	1.87209	1.15796	-0.742351
PA1390	0.979879	1.09596	0.49948	1.00441	0.446493	-0.847568
PA1391	1.24616	0.846567	0.571319	1.03678	0.588234	-0.772801
PA1392	1.72539	1.21489	0.70028	1.26815	0.54713	-0.864185
PA1393	1.38157	1.10323	0.580784	0.958774	0.303125	-0.776879
PA1394	-0.0167716	0.114058	0.295544	0.17557	-1.06897	1.14036
PA1395	0.274196	0.173527	0.945173	0.413195	-0.0806559	0.852162
PA1396	-0.127029	2.46412	2.02707	1.17719	-0.167677	1.4147
PA1397	1.01507	2.35859	1.44594	1.42026	1.60331	1.02362
PA1398	0.348229	1.73229	1.18869	1.12565	1.36359	0.675126
PA1399	0.269965	0.492343	-0.841806	-0.0910243	-0.732859	0.310496
PA1400	-0.165614	-1.04012	-0.630613	-1.08111	-0.909621	-0.117999
PA1401	0.5049	-0.408212	-0.681335	0.291894	-0.939463	0.29635
PA1402	-0.0932413	-0.974789	-0.676282	-1.23667	-0.743027	-0.18937
PA1403	0.0191903	-0.252794	0.465927	-0.171269	0.283716	0.451912
PA1404	-0.0991685	-0.131079	-0.0771981	-0.477635	-0.550158	0.184895
PA1405	-0.166943	0.41087	1.91505	1.82415	1.65211	0.94461
PA1406	0.230315	-0.140315	-0.0740491	0.137668	-0.413763	-0.043964
PA1407	-0.138654	-0.436851	-0.0257817	0.524183	0.799103	0.357056
PA1408	-1.39395	-2.52779	-2.52995	-3.28443	-1.96656	-0.539268
PA1409	-0.622124	-1.2013	-0.691453	-1.94434	-0.764668	-0.679407
PA1410	-0.0505774	-2.04909	-0.235177	-1.08873	-0.726222	-0.346695
PA1411	-0.328769	0.902921	0.321504	0.0325775	0.431324	-0.970011
PA1412	-0.663931	-0.147499	-0.523487	-0.643238	-0.76988	-0.346514
PA1413	-1.71113	-1.39482	-1.8393	-1.93871	-1.18849	-2.19951
PA1414	-1.05253	-5.85594	-4.60189	-2.99152	-4.66015	-0.40659
PA1415	0.572096	-1.9726	-2.06783	1.0858	-0.714257	3.21534
PA1416	-1.19154	0.166951	-1.88553	-2.46535	-1.27266	1.1876
PA1417	-0.810873	0.553865	-1.1914	-1.62347	-1.28293	-0.343071
PA1418	-1.71336	1.09347	-3.38427	-2.28215	-3.21978	-1.47804
PA1419	-0.965885	1.13887	-1.61263	-1.71099	-1.53309	-1.30627
PA1420	-0.29757	1.46139	-0.519761	-0.368677	-1.65433	-0.0169404
PA1421	-0.883598	0.740082	-0.717011	-1.59341	-1.1757	-1.14975
PA1422	0.906955	1.8437	0.570523	1.0481	1.26788	1.89034
PA1423	0.539612	1.75014	0.135992	0.207718	0.369101	0.323044
PA1424	0.0559462	1.1648	-0.114003	-0.0863156	0.446289	-0.502799
PA1425	-0.52291	0.968078	-0.966031	-0.406556	-1.26295	-0.229975
PA1426	0.165162	0.365704	0.715998	0.360798	1.25957	0.380563
PA1427	0.37526	-1.06694	0.87103	-0.254383	0.605467	0.788091
PA1428	0.589107	1.53214	0.571919	0.609505	0.878122	0.918363
PA1429	0.96629	-0.27804	0.725875	1.12356	1.04011	2.16367
PA1430	0.742964	0.562204	0.327646	0.222446	0.0451524	0.902931
PA1431	1.23203	0.259251	0.298553	0.770703	-0.366991	1.69232
PA1432	2.02142	0.319619	1.50857	1.41114	0.503347	1.89802
PA1433	2.32952	1.38122	3.95153	1.63644	1.08641	1.95463
PA1434	0.826205	1.103	0.298448	0.473662	0.304864	0.73803
PA1435	-1.36139	-0.816358	-1.53323	-1.20778	-0.835339	-0.892815
PA1436	-0.996869	-1.03282	-1.69569	-1.47188	-1.1834	-0.805796
PA1437	0.1614	-2.36899	-2.08267	-0.690816	-2.88117	1.75233
PA1438	-0.0619617	-0.0622301	-0.62774	-0.462358	-0.246492	0.0343048
PA1439	0.0656946	0.0466165	-0.282715	0.304892	0.132381	0.257969
PA1440	-1.69615	0.233314	-0.0922455	-0.580802	1.17785	-1.16913
PA1441	0.378853	1.77252	2.12274	1.27865	2.05194	-0.600272
PA1442	2.15172	1.22036	0.835559	2.14878	1.58402	2.6023
PA1443	0.280734	0.862745	1.69112	1.0683	1.89636	0.84712
PA1444	1.3112	0.70378	1.65191	1.56236	1.56171	1.88481
PA1445	-0.429305	0.818231	0.783857	0.942737	1.25292	0.599749
PA1446	2.59219	1.37908	2.07611	2.17233	2.18891	1.60963
PA1447	0.621805	-0.981056	-0.304121	0.533204	-0.312414	0.307572
PA1448	0.92308	-0.123249	-0.136455	1.25003	0.310919	0.722466
PA1449	1.53296	0.315731	0.0784343	0.474311	0.0632129	0.330479
PA1450	0.133518	-0.756638	-1.10436	0.190727	-1.91816	0.106756
PA1451	0.523859	-0.364094	0.32274	0.760078	-0.131921	0.655198
PA1452	1.47153	1.07472	1.01955	1.55693	1.38337	1.69174
PA1453	0.663557	0.472029	0.391252	0.677373	0.954002	1.2659
PA1454	0.238823	0.540142	1.12386	0.790999	1.3995	0.75786
PA1455	2.71465	1.26602	0.655332	2.55199	0.535513	3.54545
PA1456	3.47537	-2.84495	-1.51983	1.97153	-2.70094	2.80419
PA1457	3.41474	1.53674	2.75556	2.82287	2.94725	3.31277
PA1458	4.10621	3.39136	2.97584	3.70984	4.3603	3.45908
PA1459	1.68857	1.82136	1.85885	1.56683	2.14377	1.63031
PA1460	1.75924	2.04349	1.75678	1.8156	2.03339	1.38909
PA1461	2.14409	2.59958	1.99056	2.23706	2.20027	1.7472
PA1462	2.02752	1.36033	0.86207	1.84411	1.26865	1.98704
PA1463	1.38316	1.28836	0.806827	1.58827	1.07325	1.11819
PA1464	1.73398	1.57688	1.71241	2.19655	1.8018	1.75616
PA1465	0.667943	1.81059	1.27117	1.02437	1.65196	0.163566
PA1466	-0.31802	0.238719	-0.103957	-0.280625	0.0500155	-0.483561
PA1467	-0.481755	-0.747255	-0.870305	-0.877218	-0.91403	-0.695185
PA1468	-0.463205	-1.10559	-1.00116	-0.630237	-1.3425	-0.387699
PA1469	-0.42592	0.252108	-1.01538	-0.382959	-1.0896	-0.866357
PA1470	0.112437	0.580611	0.212537	-0.229119	0.144241	-0.124832
PA1471	-0.629447	-0.472851	-0.328697	-1.08125	-0.436783	-0.612811
PA1472	0.69367	1.02844	0.657998	0.600066	0.392246	0.949895
PA1473	1.36326	0.280928	0.363566	0.461134	0.367535	0.394324
PA1474	2.43068	2.11179	2.41932	1.89386	2.78895	1.18604
PA1475	-0.908489	0.0627807	-0.291815	-0.422415	-0.116387	0.52482
PA1476	-1.33415	-2.66131	-3.76723	-0.595812	-2.73383	-0.0280889
PA1477	0.325837	1.0646	0.641267	1.0035	0.390584	0.943705
PA1478	0.0144425	0.170516	0.22341	0.457364	0.0642046	0.301156
PA1479	0.924376	1.98138	1.54913	2.06687	1.38335	2.35281
PA1480	0.244129	0.447531	0.451962	1.49374	1.1388	1.32493
PA1481	1.12594	0.926338	0.886112	1.30108	0.904791	1.80902
PA1482	0.736275	1.62498	1.46486	1.3386	1.69626	1.86116
PA1483	0.192655	2.78996	2.12813	1.8366	2.43197	1.32244
PA1484	0.878905	0.755498	0.458132	0.8558	0.413918	1.08824
PA1485	0.534063	-0.688799	-1.00059	-0.571976	-1.29207	-0.0886729
PA1486	1.04589	1.41243	0.979842	0.391732	1.0169	0.509648
PA1487	0.425185	0.0877622	0.446031	-0.00436395	0.498666	-0.100203
PA1488	0.614873	-0.191921	0.484871	0.215026	-0.00310296	0.072273
PA1489	0.619685	0.0156144	0.701263	0.178474	0.339469	0.204551
PA1490	0.338701	-1.77996	-0.564713	-1.05708	0.369426	-0.568959
PA1491	0.547393	1.35668	-0.194144	0.566613	-0.19937	0.297686
PA1492	0.147352	0.308268	0.276225	1.22872	0.0563036	0.0571469
PA1493	-0.244304	0.175666	0.869516	1.79345	0.44466	-1.31332
PA1494	-1.38993	-1.90067	-1.36006	-2.36627	-1.02377	-1.54669
PA1495	-0.811597	0.907702	0.505986	0.0283407	0.124721	-0.218408
PA1496	0.142225	0.412988	0.0568158	0.292324	0.385288	0.0146476
PA1497	-0.905222	0.856719	-0.056943	-0.311166	0.0250861	-0.195446
PA1498	-0.189337	-0.0949774	-0.736269	-1.01085	-1.0334	-0.4377
PA1499	-0.631874	-0.304492	-0.5459	-0.757916	-0.590035	-0.357809
PA1500	-1.53229	-2.19781	-1.9054	-1.70098	-1.72692	-1.89645
PA1501	-2.20112	-1.88637	-2.0319	-2.11728	-1.79061	-1.95681
PA1502	-2.16916	-3.66113	-3.40639	-3.27402	-3.26662	-2.6379
PA1503	-0.492018	-0.8977	-0.632924	-0.661466	-1.15143	-1.12892
PA1504	-0.357651	-2.13671	-0.9333	-0.364822	-1.11733	0.131425
PA1505	-0.954248	0.64073	-0.878488	-0.176027	-0.502333	-0.760132
PA1506	-1.89538	1.22236	-0.615667	-1.00227	0.289454	-1.4884
PA1507	-3.1925	-2.27142	-3.64429	-4.05157	-3.81262	-1.01863
PA1508	1.67271	0.130986	0.281442	0.0870911	-0.242792	0.862182
PA1509	2.25394	1.69386	0.703721	1.18688	0.313381	2.51384
PA1510	1.47383	0.878621	0.763981	0.752959	0.431694	1.59246
PA1511	0.528961	1.26161	0.955786	0.284244	0.561448	0.571637
PA1512	0.0167642	0.5598	0.0288725	-0.043233	0.478161	0.0436102
PA1513	-0.561312	-2.96245	-2.67109	-1.73103	-1.54671	-0.903966
PA1514	-0.729116	-1.01296	-1.21762	-1.14761	-0.916867	-0.556764
PA1515	-1.49107	-2.97218	-2.10511	-2.49998	-0.740997	-0.644319
PA1516	-1.3873	-1.84541	-0.918702	-1.72272	0.000144307	-0.872329
PA1517	-1.95274	-3.54517	-2.32376	-2.93545	-0.946126	-1.00081
PA1518	-0.607464	-2.21786	-1.49596	-1.0093	-0.418687	-1.32341
PA1519	-1.53032	-2.7788	-2.4454	-2.31738	-2.46184	-0.90622
PA1520	0.552399	0.758934	0.859529	0.257659	0.64274	1.43096
PA1521	-0.0110429	-0.26462	-0.284919	-0.479191	0.150422	0.253727
PA1522	-0.636862	-1.26304	-1.7146	-1.44477	-1.55249	-0.967384
PA1523	-0.730983	-3.18521	-4.04865	-3.439	-3.32455	0.109775
PA1524	-2.13284	-2.56151	-3.45803	-1.81608	-3.55543	-1.71923
PA1525	1.51494	-1.33475	-1.79701	-0.396766	-1.75407	-0.22628
PA1526	0.0839108	0.692508	-0.0308788	0.771304	0.139694	0.519102
PA1527	1.54817	1.85578	1.0557	1.42191	1.29193	0.88068
PA1528	0.506891	1.08279	0.30395	0.56689	0.351112	1.54931
PA1529	-0.160887	0.267495	1.29445	0.591359	0.963121	0.885781
PA1530	1.1359	0.290837	0.380997	2.0738	0.306492	1.59542
PA1531	0.598725	-0.0339935	-1.12391	-0.0553753	-0.957854	-0.068698
PA1532	-0.675074	1.12127	0.641995	0.152624	1.17615	-0.267573
PA1533	1.74185	1.24331	1.71518	1.98193	0.746804	1.6274
PA1534	-0.659669	2.31886	2.39156	1.29939	1.82265	-0.34335
PA1535	0.416163	0.299467	0.414796	0.49039	0.550605	0.334802
PA1536	0.459455	0.533614	0.0628466	0.145807	0.668224	-0.0120193
PA1537	0.583736	-2.70218	-1.56754	-0.167393	-2.08957	-0.293862
PA1538	-0.930245	-3.75704	-3.54333	-3.72753	-4.23407	-1.93682
PA1539	-2.15961	-2.61564	-4.16604	-3.07459	-3.90985	-2.10223
PA1540	-1.84987	-0.401293	-2.35413	-1.66312	-1.94358	-1.60883
PA1541	-2.82648	-0.494244	-4.1901	-2.99892	-2.94118	-2.06222
PA1542	-0.267243	-1.30479	-1.65972	-1.08234	-2.02157	0.30876
PA1543	-0.635579	0.13976	0.481072	-0.455738	0.443472	-0.791778
PA1544	-0.113207	-1.48928	0.767108	0.532236	0.948056	0.109254
PA1545	0.831693	-0.100508	-0.0782789	0.17666	0.0607873	-0.901695
PA1546	2.23406	-2.36595	1.35556	1.83813	2.10989	1.8993
PA1547	-0.421613	0.128792	-0.660328	0.455726	-0.558606	-0.485999
PA1548	-0.335543	0.713797	-0.349182	0.32175	-0.686307	-0.640155
PA1549	0.633702	2.11658	0.590156	1.66745	3.10052	0.225336
PA1550	-0.369885	0.187401	0.254864	0.513498	1.64871	0.44279
PA1551	1.01331	-0.406834	-0.26739	1.40325	1.57993	1.54159
PA1552	-0.512921	3.62919	7.06749	2.3967	5.59119	-0.347149
PA1553	-0.410529	-0.925388	0.393424	0.303825	-0.0718134	-0.160204
PA1554	1.53585	0.879981	3.14866	2.49794	2.5947	1.44889
PA1555	1.18332	0.19515	0.231955	0.24558	1.25331	1.29996
PA1556	1.69781	-1.98148	-0.676575	0.589312	1.63993	3.0463
PA1557	1.53139	-1.94718	1.33263	0.484249	2.80328	2.02372
PA1558	-0.534635	0.0436249	-0.792947	-0.697012	-0.434193	-0.704933
PA1559	-2.22198	-1.70156	0.966284	-1.33044	-1.00701	1.25151
PA1560	-0.597795	-0.73745	1.6418	-0.557759	-0.00357131	1.33935
PA1561	0.188711	-1.71288	0.800702	-0.282498	0.920324	0.988752
PA1562	0.0892245	-1.65123	-1.24956	-3.35307	-1.29019	0.638552
PA1563	0.406748	0.574387	1.53704	0.799782	1.91752	0.334404
PA1564	-1.44305	-0.588485	-0.932393	-0.691748	-1.25056	-0.991703
PA1565	0.381146	1.15386	0.186032	0.751878	0.22689	1.14225
PA1566	-0.452403	1.25333	-0.266614	-1.08006	-0.380063	0.334107
PA1567	0.681495	-0.242083	-0.0904995	1.3603	0.252471	0.926988
PA1568	0.254347	0.436799	-0.18248	0.0814746	-0.0526126	0.822218
PA1569	0.36286	-0.154622	-0.800033	-0.756549	-0.98419	-0.536886
PA1570	0.0653856	1.61208	1.0449	0.0482127	1.07791	-0.855306
PA1571	1.30042	0.37272	-0.0771914	1.04534	-1.46655	1.5354
PA1572	0.269857	0.592389	0.11773	0.435728	0.578455	0.342862
PA1573	0.105577	0.0759217	0.0198246	0.598717	-0.182938	0.424701
PA1574	-0.151835	0.631736	1.315	0.057907	0.936339	-0.432263
PA1575	-0.501787	0.917168	-0.328417	-0.296096	-0.348173	-0.187181
PA1576	-5.02295	-3.35272	-5.89155	-4.1205	-3.58551	-4.12616
PA1577	-1.89319	-2.82634	-3.32061	-1.20402	-3.90186	-1.8103
PA1578	-0.779025	-0.0838056	-1.36585	-1.11797	-0.625797	-0.798101
PA1579	1.02089	0.932852	1.42399	1.02333	0.50149	1.30691
PA1580	4.23854	3.03998	5.33672	2.47959	5.46444	1.51552
PA1581	-0.185407	2.57571	1.66402	2.01028	0.841729	0.494338
PA1582	0.468519	1.40279	1.28037	2.06247	1.58885	-0.00768109
PA1583	-0.614886	0.623775	1.45512	1.37292	1.7819	-0.640228
PA1584	-0.901187	-0.967501	0.592089	1.77172	0.557699	-0.630799
PA1585	0.962775	2.9015	3.37684	3.41242	6.81793	0.803493
PA1586	0.933275	2.03272	2.07486	2.66742	4.55252	1.08857
PA1587	1.7961	1.84382	2.58812	2.83964	3.59782	2.00735
PA1588	2.54101	3.53025	5.95743	4.49187	6.69657	2.47889
PA1589	1.85917	3.9182	6.64245	4.22431	6.89809	1.73161
PA1590	-1.12368	0.71119	-0.689854	0.723701	0.812574	-1.5348
PA1591	-2.42257	-1.8031	-1.84513	-0.375405	-2.07596	-0.389187
PA1592	0.419423	-0.818312	0.336954	-1.75498	-0.575048	-0.133826
PA1593	0.246107	1.0305	0.635676	1.33936	0.695939	1.10968
PA1594	0.586079	1.0901	0.973227	0.521748	0.931535	0.402598
PA1595	0.335353	0.730903	0.0723274	0.573003	0.0966897	0.167384
PA1596	1.64251	-2.04272	0.40271	-0.521072	-0.00589796	1.62593
PA1597	1.10798	-0.11972	0.815421	0.313378	1.91377	1.25011
PA1598	0.0257428	0.472647	0.639278	0.082707	1.42559	0.10631
PA1599	-0.519858	-0.211341	-0.893786	-1.06832	-0.195144	-0.299494
PA1600	-0.0174058	0.957766	-0.303948	-0.48429	1.05327	-0.407945
PA1601	-1.08404	1.90805	-0.98538	-2.32492	1.41169	-1.07769
PA1602	-0.946803	0.975452	-1.27009	-1.48481	0.18931	-1.14047
PA1603	0.0170682	0.848906	-0.175769	0.214027	0.139298	1.11518
PA1604	0.48274	-1.06167	-0.847122	1.46537	-0.751105	2.79638
PA1605	-0.567161	-1.58367	-2.52046	-1.84359	-2.35466	-0.814485
PA1606	-0.645344	-2.20748	-1.22881	-0.905838	-1.34961	0.0622304
PA1607	1.05994	-0.108316	-0.684779	-0.243797	-1.72991	0.935887
PA1608	1.034	1.05366	0.0902717	-0.28669	1.99683	-0.506617
PA1609	-1.9368	-0.0117848	0.140516	0.76359	-0.490035	0.512432
PA1610	-1.8974	2.12959	0.935562	1.76965	-0.59611	0.62384
PA1611	-0.468395	0.455697	-1.52967	0.352393	-2.6128	0.212233
PA1612	0.641824	1.41196	0.560726	1.41986	0.15579	0.689401
PA1613	-0.315716	0.558711	-0.200098	-0.115796	0.0469193	0.13706
PA1614	-0.92318	-1.48687	0.459803	-0.502694	-0.126028	-0.0259583
PA1615	-1.29553	-1.21199	0.0393259	-0.577268	-0.455104	-0.247266
PA1616	0.265514	0.233077	1.15419	0.292413	0.805117	-0.37512
PA1617	3.21843	0.813466	-1.90291	-0.954082	-1.98211	3.72121
PA1618	1.85395	2.06173	1.80647	1.29585	2.0443	2.11823
PA1619	0.00887876	1.72634	0.629659	0.380224	1.16388	-0.169939
PA1620	-0.206669	1.00708	-0.106348	0.21623	-0.219368	0.141396
PA1621	0.32449	0.28682	0.0015429	-0.26839	-0.254628	-0.0908895
PA1622	1.08936	0.885219	0.967739	0.654892	0.569123	0.909913
PA1623	-2.01035	2.97953	1.00019	-2.38102	0.184933	0.0251709
PA1624	0.228294	1.03552	0.790537	0.443632	1.07773	1.11557
PA1625	-2.3235	-3.31912	-4.67873	-2.75841	-3.41712	-0.763764
PA1626	-0.789268	-1.19836	-0.927089	-0.336042	-0.47272	-0.951607
PA1627	0.124325	-0.433391	-1.23458	-0.38042	-0.947002	-0.747325
PA1628	-0.26259	-0.246153	-0.272462	-1.04188	-0.61584	-1.38323
PA1629	-0.0526462	-2.44358	-0.81299	-1.54169	-1.39394	-1.46762
PA1630	0.732933	-2.90663	-0.990464	-1.1638	-2.24943	-1.06838
PA1631	0.197168	-2.2118	-0.141721	-0.41142	-0.972687	-0.235971
PA1632	-0.208661	-1.27867	-0.941597	2.13772	-1.27867	1.52347
PA1633	-0.24552	-0.433797	-0.379519	1.5125	-0.667864	0.116159
PA1634	-2.78596	-2.09748	-1.81883	1.87974	-1.85117	0.143224
PA1635	-0.902412	-1.37867	-0.831923	1.11696	-0.759282	0.702525
PA1636	-0.901463	0.540546	-0.124334	3.44665	0.140771	0.879819
PA1637	-0.113847	0.183991	-0.0809691	1.24477	-0.13465	0.195657
PA1638	1.0082	-0.318905	0.23442	1.46274	0.181297	1.03586
PA1639	0.262037	2.18547	1.52195	0.516984	0.277427	0.30731
PA1640	0.130994	0.164256	0.800327	0.371587	-0.432224	-0.226576
PA1641	-0.659438	-1.49605	-1.5859	-2.78988	-4.2882	-0.814123
PA1642	-0.927075	1.8448	1.63085	0.400684	2.3723	-0.415078
PA1643	-0.802122	-0.160926	0.376979	0.0644124	1.09607	-0.672558
PA1644	-1.81506	-0.492026	-0.109488	-1.00157	-0.431054	-1.4108
PA1645	-1.16844	0.38757	-0.205116	-0.747952	0.151444	-1.20745
PA1646	1.92575	-0.106605	-0.946809	0.583915	0.19526	1.92989
PA1647	2.04936	-1.06983	0.53642	1.84366	2.24072	2.86907
PA1648	1.36541	0.784778	0.0268645	-0.0449418	-0.226207	1.28823
PA1649	1.95775	0.346024	0.188606	1.09477	0.4028	0.992418
PA1650	0.457675	-0.502841	-2.54122	-0.145526	-3.16507	1.79423
PA1651	1.04194	0.25194	0.498393	0.92823	0.528431	0.0872702
PA1652	-0.431537	-0.207285	-0.532185	-0.479102	-0.0704537	0.979928
PA1653	-1.06412	-0.540191	-0.492166	0.219787	-0.0621236	0.740118
PA1654	-0.455373	-2.99893	1.02963	-0.239246	0.859865	1.19921
PA1655	0.0541764	-0.0645321	1.60195	0.966119	1.22143	1.54393
PA1656	1.38503	0.577592	1.67108	2.05707	1.14719	2.96259
PA1657	1.63833	0.901334	3.55412	2.1067	3.28861	3.25606
PA1658	1.21465	-0.692945	1.32662	0.639826	1.26547	2.02551
PA1659	1.75719	-0.191653	1.75236	1.59482	1.78307	3.1316
PA1660	0.796695	-0.966167	1.34588	1.18288	0.685091	3.5552
PA1661	0.777983	-0.0156649	1.12428	0.966351	0.234465	2.13212
PA1662	0.932637	0.778565	2.23465	1.2289	1.23037	2.01671
PA1663	1.27457	0.241257	2.39649	1.53075	1.2239	2.94553
PA1664	0.939798	0.319357	2.45175	1.6794	-0.596131	2.38134
PA1665	1.25814	0.384149	2.09174	1.50561	1.11854	2.496
PA1666	0.562489	0.647165	1.80905	0.667305	0.870059	1.32515
PA1667	0.166839	-0.399552	1.0705	-0.138863	0.266023	1.58454
PA1668	1.01565	0.624994	1.82881	1.19449	1.009	2.30704
PA1669	0.753883	0.0484669	1.90814	0.504076	1.14963	3.44022
PA1670	0.209594	-0.188167	0.365341	-0.0128607	0.0539376	1.22631
PA1671	-0.113739	-0.338875	-0.0812189	-0.814783	-0.221785	0.252975
PA1672	1.32107	-0.995757	-0.807541	-0.0926154	-2.60862	0.0303528
PA1673	0.453021	-2.14254	-0.231761	1.24213	0.151198	1.48786
PA1674	-0.173999	-2.43875	-1.00283	0.203507	-1.26598	0.886802
PA1675	-1.84725	-2.55353	-2.59186	-2.16793	-2.03326	-0.0726088
PA1676	-1.99812	-3.2025	-2.3695	-2.05504	-3.78647	-1.4244
PA1677	-0.423104	-0.4371	0.122971	-0.116977	0.243469	-0.388205
PA1678	-0.903628	-0.46758	-0.779027	-0.0430206	-0.405644	-1.0302
PA1679	1.4623	2.169	1.45896	2.15959	2.15089	0.12504
PA1680	-1.8663	-1.26448	-1.22382	-1.28211	-1.27542	-1.24845
PA1681	-1.14558	0.371056	0.551934	-0.709565	0.352039	-0.787988
PA1682	-0.767755	-0.228074	-0.970908	0.724393	-0.727377	-0.924367
PA1683	0.859547	1.08281	0.747141	1.85124	0.994866	0.918244
PA1684	-1.00271	0.315483	1.45069	0.831612	1.30685	-0.534408
PA1685	0.597273	1.75425	1.93044	1.52389	1.74434	0.162331
PA1686	-0.0366754	1.13039	0.948069	0.241048	1.01008	0.223124
PA1687	2.17315	-0.0392071	2.99832	3.10117	2.48053	1.8525
PA1688	0.031728	-0.35045	-1.0311	0.322859	-1.78293	0.746944
PA1689	-0.124137	1.49633	1.72985	0.519566	1.50303	1.00041
PA1690	-0.0584309	1.60265	0.188163	0.534177	1.82415	0.571315
PA1691	-0.187404	1.20052	-0.267261	0.232998	2.15001	0.0203347
PA1692	-0.295903	1.38654	-0.00354377	0.248183	1.80871	-0.10092
PA1693	1.42539	2.96113	1.23263	1.73982	2.94978	1.20696
PA1694	-0.558032	1.14878	-0.0777569	-0.242321	2.17947	0.457872
PA1695	-0.971777	1.12685	-0.329495	-0.664204	2.07959	-0.224573
PA1696	-1.45092	1.27829	-0.265001	-0.25793	2.35946	0.238807
PA1697	-0.939345	1.60799	0.0696192	-0.283606	2.61022	0.472992
PA1698	-0.826914	1.87707	-0.00529531	0.170755	3.1623	0.507367
PA1699	-0.866062	0.616035	-0.430047	-0.0409698	1.86105	0.230615
PA1700	0.14539	2.06875	0.127019	1.00033	3.83709	1.4122
PA1701	-0.476445	1.73321	-0.389974	-0.0417326	2.54766	0.192825
PA1702	0.258883	0.529698	-1.41769	-0.09387	1.93809	0.589234
PA1703	-0.681526	1.64275	-0.559405	-0.0476108	2.45303	0.277538
PA1704	-0.0706094	1.41412	-0.565544	0.401978	2.43345	0.525246
PA1705	-0.893058	1.42326	-1.00701	-0.416965	1.12471	0.161878
PA1706	-0.600388	1.25022	-1.07469	-0.353925	1.61875	0.243792
PA1707	-0.814032	1.77343	-0.453975	-0.128816	2.23042	0.389377
PA1708	-1.13664	2.11966	-0.620631	-0.414709	3.24505	0.744169
PA1709	-0.730151	2.37135	0.227655	0.366911	3.50147	0.924038
PA1710	-1.80411	1.86701	-0.93091	-0.19326	3.15544	0.255883
PA1711	-1.36216	1.31621	-0.249141	-0.432753	1.6096	-0.408071
PA1712	-1.14456	1.48222	-0.261654	-0.400958	1.69669	0.250751
PA1713	-0.480516	2.30946	-0.502447	-0.143482	1.68095	0.876277
PA1714	-0.112932	1.76874	-0.282871	0.138556	1.89039	0.544191
PA1715	-0.681607	1.6453	-2.1336	0.0421671	1.86678	0.692955
PA1716	-0.500289	1.68518	-0.22694	0.085266	1.82152	0.330054
PA1717	-0.310686	2.25221	-0.218603	0.00857315	2.47818	0.445991
PA1718	0.385266	5.68375	1.01193	1.19264	6.84005	1.1176
PA1719	0.355586	2.88968	0.76512	1.3709	3.23312	1.69837
PA1720	-0.282517	2.19106	0.120357	0.536508	2.98925	0.965742
PA1721	-0.114664	2.35142	0.141872	0.35166	2.82663	0.788783
PA1722	-0.525036	2.26404	-0.419866	-0.618946	2.64469	-0.072689
PA1723	-1.41853	0.648335	-1.77811	-0.9418	1.54724	-0.26053
PA1724	-1.06913	1.51697	-0.994411	-0.380015	1.77142	0.287072
PA1725	-0.836893	3.10408	0.328583	0.29345	2.93259	0.174397
PA1726	0.68944	0.992406	1.04399	1.18661	1.16498	1.22496
PA1727	0.695033	0.809006	-0.578739	0.856753	-0.251407	-0.247703
PA1728	0.516624	2.01449	-0.258467	0.845107	0.0403198	0.121063
PA1729	-0.414589	-0.69792	-1.14606	-0.671563	-0.682243	-0.58227
PA1730	-1.05361	-0.904041	-1.95132	-0.942223	-1.33101	0.788668
PA1731	-0.16648	-0.948412	-1.1677	-0.567899	-0.542357	0.320851
PA1732	-0.448532	-0.496022	-0.835551	-0.948004	0.0690794	-0.288297
PA1733	0.430361	-0.128764	-0.0915554	-0.0531551	0.172023	0.610648
PA1734	0.427273	0.835889	0.837222	0.0826526	1.2053	0.391689
PA1735	-0.597717	-0.909382	-1.18779	-0.369059	-0.80755	-0.435114
PA1736	2.60755	0.516219	0.100625	0.417888	0.475978	1.35395
PA1737	1.51379	-1.41122	-1.31738	-0.837384	-0.869104	0.0338359
PA1738	0.612336	0.544729	0.574559	-0.208845	0.395486	-1.59496
PA1739	-0.973207	-0.804814	-2.36841	-1.51295	-2.93399	-1.59163
PA1740	-1.39333	0.541142	-0.100335	-0.845348	0.0384863	-1.28152
PA1741	-0.133731	0.076947	0.0194717	0.407835	0.641586	0.193819
PA1742	0.990476	-0.0240659	-0.489621	-5.33707	-2.28572	-1.52782
PA1743	0.671377	-1.03903	-0.354964	-1.46301	-1.5138	-0.966238
PA1744	0.266248	-1.93619	-0.204201	-1.50629	-2.53988	-0.874674
PA1745	-0.619666	-0.710873	-1.9597	-1.81385	-1.74672	0.0415378
PA1746	1.60238	2.08588	3.25075	2.66493	2.53116	3.15525
PA1747	0.464367	0.0758099	0.637089	1.19919	0.182663	1.73635
PA1748	0.13409	-1.13359	0.0742827	-0.345674	1.03243	1.03125
PA1749	1.31148	1.27415	0.704545	1.40479	0.111565	1.57627
PA1750	0.880402	0.3494	1.2581	0.419032	0.76098	0.210008
PA1751	0.662044	0.837475	0.295834	0.612514	0.146475	0.61764
PA1752	1.00672	1.28816	0.213173	-0.026935	0.4816	0.0163348
PA1753	0.307809	-1.04649	-2.47463	-1.19326	-3.02514	1.35145
PA1754	-0.327147	-0.821489	-1.17412	-0.0533256	-0.469995	1.81907
PA1755	0.247863	0.453726	-1.04045	0.792138	-0.799056	1.28013
PA1756	-0.178548	0.946262	1.56286	1.62861	0.615201	1.81439
PA1757	0.175623	0.0183899	0.572424	0.603558	0.658788	-0.323595
PA1758	0.242278	0.174604	0.422709	0.0123483	0.374408	0.297505
PA1759	1.23189	1.17043	-1.79497	-0.346982	-2.7053	-0.789714
PA1760	3.17264	2.12603	0.148214	0.439404	-0.385843	-0.832687
PA1761	1.50999	0.429476	0.208438	0.417296	-0.137469	0.212358
PA1762	2.03788	0.175043	-0.448287	0.895775	-1.33104	0.570936
PA1763	0.542419	-0.275433	-1.06949	0.140936	-1.34854	-0.0781638
PA1764	1.08824	0.116766	-1.37241	0.250608	-1.39218	0.277641
PA1765	0.439269	-0.18875	-0.973445	-0.337216	-0.681203	-0.0172354
PA1766	0.284269	-0.0774522	-0.110753	0.53282	-0.147155	0.250124
PA1767	0.0647775	0.233595	1.16936	0.828409	1.30268	-0.599631
PA1768	-0.914984	-0.250422	-0.662887	0.257484	-1.65338	0.334783
PA1769	-3.39683	-2.51334	-3.97093	-2.79395	-4.50275	-2.99878
PA1770	-0.196482	-0.37011	1.09344	0.966585	1.0244	-0.317105
PA1771	-0.325202	0.741326	1.60766	1.03255	1.54738	0.312537
PA1772	1.20397	-0.70404	1.16639	0.464406	1.76189	0.732728
PA1773	-1.10023	-2.07069	-2.21858	-1.68829	-3.12035	-1.90471
PA1774	-2.79511	-0.927585	-2.82992	-1.06633	-3.51281	-2.10181
PA1775	-1.76527	-0.374572	-2.26294	-0.341986	-2.73463	-0.826594
PA1776	-1.93597	-0.662551	-0.889002	-0.0807521	-3.18314	0.183074
PA1777	1.80241	1.03965	2.42309	2.77211	1.68528	2.36234
PA1778	-0.808415	-0.554649	-0.428747	-0.461977	-0.3051	-0.691539
PA1779	-0.533785	-0.911352	-1.69855	-0.777725	-1.44922	-1.4678
PA1780	0.117122	-0.377767	-0.236311	0.25158	-1.00437	-0.296466
PA1781	-0.726479	-2.18267	-2.706	-0.892012	-3.06792	-1.06479
PA1782	-0.483775	-0.903977	-0.438462	-0.0480936	-0.243203	-0.396793
PA1783	0.106181	-0.0193834	-0.288149	0.273086	0.0258012	0.120958
PA1784	-1.62097	-3.45302	-4.49694	-3.08206	-4.26695	-2.5034
PA1785	0.169861	-0.577644	-0.305802	0.68726	-0.521959	0.262724
PA1786	-0.198997	1.01262	0.145961	1.18239	0.947995	0.267955
PA1787	2.50131	0.952628	5.12323	2.32328	5.9589	0.821143
PA1788	0.104149	-0.643584	-2.95696	0.50942	-1.65802	0.640498
PA1789	0.663222	-1.24174	0.303174	1.10986	0.256456	1.76215
PA1790	0.365615	-0.0651831	0.625506	1.06369	1.21165	0.507864
PA1791	1.29635	-0.0612057	3.40146	0.788575	1.80229	0.765275
PA1792	-1.72311	-1.14438	0.584035	-0.611809	0.212224	-1.39598
PA1793	2.05852	1.4337	4.47968	3.05825	3.10692	1.68455
PA1794	0.27411	0.470198	2.06607	1.34822	2.24341	0.552378
PA1795	-0.678218	-0.373021	-0.140703	-0.083479	-0.0228178	-0.513195
PA1796	-0.16776	0.278294	0.799142	0.46677	1.16368	-0.0642311
PA1797	-2.17029	-1.82925	-0.212594	-2.76804	-2.28202	-2.67987
PA1798	-0.0568839	0.291586	0.0455463	-0.584731	0.388624	-0.605637
PA1799	-0.226793	-1.39295	-0.891483	-0.848604	-0.995112	-0.340052
PA1800	1.53633	1.15442	4.71244	4.98115	3.96971	1.87644
PA1801	-0.249857	0.281923	0.760503	0.548886	0.353409	-0.542181
PA1802	1.55653	0.376419	0.121325	1.36232	0.0635973	1.53973
PA1803	0.702165	0.458683	-0.515198	1.79502	0.0494336	1.65579
PA1804	1.93376	0.854001	0.778918	2.45096	0.488161	2.02066
PA1805	-0.0446993	0.0747492	0.31421	0.183182	0.579984	-0.111387
PA1806	1.59196	1.25601	2.1069	1.65444	1.4754	2.20289
PA1807	1.58421	1.07631	0.901768	0.929067	1.24938	2.16315
PA1808	-0.207177	-0.906411	-0.931156	-0.179152	-0.780544	1.04814
PA1809	1.33327	0.137366	-0.0950267	0.304115	0.179639	1.80481
PA1810	2.56224	0.786303	0.830728	0.802972	0.295739	2.78492
PA1811	1.52948	-0.859349	-1.33985	-0.973667	-2.57715	1.73611
PA1812	0.166379	0.79335	0.658147	-0.461642	0.0866957	0.938923
PA1813	-1.62827	-0.0919059	-0.921093	-1.57223	-0.666057	-1.80124
PA1814	-3.95026	-0.832494	-4.79571	-3.48486	-4.54622	-1.42369
PA1815	0.364632	0.249351	-0.357652	-0.0128686	-0.675162	0.557663
PA1816	-1.04793	-2.8322	-2.55218	-0.739446	-2.73839	0.741718
PA1817	1.50676	1.02071	0.188217	1.07004	0.155156	1.26531
PA1818	1.93263	2.01694	2.06023	0.0630966	0.985096	0.033279
PA1819	0.405088	0.294365	0.00545731	-0.6273	-0.356789	-0.160001
PA1820	1.76859	0.893027	0.793762	0.533219	0.487502	-0.0117185
PA1821	1.62496	1.00357	-0.325687	1.44008	-1.17987	1.5927
PA1822	0.812534	2.83647	2.52018	1.55214	2.06468	0.124528
PA1823	1.24091	1.53305	1.3379	1.64682	0.662942	0.80001
PA1824	0.504724	0.81261	0.232883	0.837833	-0.0869991	0.572627
PA1825	-0.801354	-0.78047	-1.23395	-0.87152	-0.949063	-0.845309
PA1826	0.635624	0.0788972	-0.705132	-0.710277	-0.457289	-0.590594
PA1827	0.0764438	0.589229	0.171335	-0.219792	0.114811	0.00159139
PA1828	1.61072	0.790063	1.31417	0.214852	1.86176	1.32454
PA1829	1.97134	-0.0424716	-0.701355	-1.53564	-0.336317	1.51331
PA1830	4.14733	4.89908	3.39877	3.27434	3.39086	2.05253
PA1831	3.57922	1.25858	-2.92344	0.455409	-3.27346	1.0661
PA1832	1.54837	-0.248025	-0.821448	2.01128	-1.05312	2.1624
PA1833	0.772193	0.214657	1.91415	0.778333	2.2467	2.39556
PA1834	1.17371	-1.20779	-0.684228	0.914244	-0.564891	2.75907
PA1835	-1.65738	-1.30034	-1.71556	-1.61756	-1.09263	-1.3431
PA1836	0.150509	-1.38062	-1.34923	-0.775798	-1.0559	1.34798
PA1837	-1.22269	0.97616	1.11486	1.7808	1.1925	-0.0186177
PA1838	-2.2956	-0.297935	0.267811	2.52237	-1.00963	0.877377
PA1839	-0.680003	0.153182	0.464881	0.261433	0.568077	-0.694868
PA1840	-2.24603	-1.00157	-1.25161	-1.00897	-1.5218	-1.31042
PA1841	-0.474668	0.413055	0.490351	0.809585	0.260042	-0.53993
PA1842	-1.21851	-0.00717117	-0.281104	0.696968	-0.30724	-1.46246
PA1843	-0.502726	0.00392785	-0.551951	1.14803	0.0622034	-0.833997
PA1844	0.947972	-0.620478	1.76988	0.851271	0.141758	1.76682
PA1845	-0.371553	-0.326445	1.08052	-0.277452	-0.496246	-0.151292
PA1846	0.792339	1.62469	0.692565	1.43356	1.56807	0.644827
PA1847	-0.957216	1.31595	-0.150079	0.0292129	-0.164466	-0.478112
PA1848	-0.6465	-2.1798	-2.34762	-2.17643	-2.72104	-2.11953
PA1849	-0.492682	-1.29755	-0.675405	-0.571391	-0.322574	-1.07976
PA1850	-1.40379	-1.73243	-2.38143	-2.41255	-2.61323	-2.36027
PA1851	-1.90365	-0.815456	-2.96045	-1.87114	-2.54011	-2.49005
PA1852	-4.99077	-2.0049	-4.92997	-3.30504	-4.82707	-1.82002
PA1853	0.787756	0.510079	-0.202902	0.00937079	0.229128	-0.148821
PA1854	-0.0727415	0.00116769	-0.786628	-0.208714	-0.466378	-0.0977553
PA1855	-0.839341	-0.369805	-0.335372	-0.834054	-1.23875	-0.513792
PA1856	-0.802988	-1.98596	-2.17689	-1.55819	-1.10231	-0.596071
PA1857	-0.269175	-1.48735	0.461851	-1.91101	-1.14525	-1.97316
PA1858	-0.357104	-0.566162	-0.270792	-0.953952	-0.0909736	-0.991266
PA1859	0.886241	-0.728793	-0.357561	-0.761479	-0.0868019	0.0943284
PA1860	-0.0497457	-0.252715	-0.807298	-0.220828	-0.711221	-0.111686
PA1861	0.0933022	-0.308383	-0.579373	0.904872	0.294989	-0.153828
PA1862	-1.76973	0.624297	-1.36321	1.01866	0.0635862	-0.503669
PA1863	0.0450761	0.671615	-0.256314	1.36561	0.314447	0.446759
PA1864	-2.41279	-3.42656	-2.94693	-0.0986569	-1.63193	-1.78121
PA1865	-1.85512	-2.65429	-3.24035	-2.36529	-3.51423	-3.04625
PA1866	1.30076	0.999083	-0.0174164	1.08799	-0.526982	-2.03918
PA1867	-0.298891	-0.615923	0.205165	0.666748	0.250087	0.104802
PA1868	-0.434652	1.27525	-0.0315896	-0.264787	0.738046	-0.383139
PA1869	0.528311	0.848879	0.852477	0.529512	0.179307	2.77665
PA1870	-0.563958	-0.266576	-1.36878	-1.1678	-1.53173	1.36459
PA1871	1.10174	0.0404972	0.205642	0.460315	0.0461574	1.48187
PA1872	-0.255549	0.27355	-0.333858	-0.295985	-0.86796	0.00136681
PA1873	0.0207489	-0.298633	-0.518919	-0.000173731	-0.0993338	0.156928
PA1874	1.06639	0.0439444	-0.721029	-1.60647	-0.381497	0.612576
PA1875	0.512329	-0.146846	-0.72726	-1.07169	-0.308757	-0.310584
PA1876	1.40328	1.02243	-0.217652	0.312509	0.309574	-0.0198835
PA1877	0.691023	0.748486	-0.166791	0.0582482	-0.0652554	0.298831
PA1878	0.324747	1.06535	-0.0351765	-0.169676	0.546741	-0.296746
PA1879	-1.17362	-0.58566	-0.967595	-1.01813	-0.237824	-0.757466
PA1880	1.36986	-0.61599	-1.37067	-1.69448	-1.07359	1.7063
PA1881	0.0385747	-0.1547	0.0348454	-0.608295	0.10738	0.378327
PA1882	-0.616166	3.36412	-1.77565	-1.12819	-4.5435	3.04662
PA1883	-0.944986	-1.31108	-1.37457	-1.11884	-1.83603	-0.410378
PA1884	-0.22647	-0.265148	-0.89819	-0.668057	-0.715127	-0.307009
PA1885	-0.23318	-1.68861	-1.81237	-1.58247	-1.26048	-0.977642
PA1886	0.485737	-0.434797	-2.04028	-1.1549	-1.68239	-0.517629
PA1887	2.20166	1.18399	0.638498	0.998692	0.651642	-0.559558
PA1888	2.70308	0.981506	0.665407	0.973824	0.885161	-0.681797
PA1889	0.0701147	-2.87465	-1.82498	-2.13909	-1.89956	-0.897308
PA1890	-1.54338	-2.13612	-1.50171	-2.29912	-1.46713	-1.22347
PA1891	0.078734	-0.955437	0.378429	-0.394126	-1.45562	0.0434937
PA1892	-1.04313	-2.89752	-1.2672	-1.66345	-2.739	-1.47718
PA1893	-0.240016	-1.71046	-0.442259	-0.833925	-1.08445	-0.590884
PA1894	2.19633	-0.468924	1.07249	1.02463	-0.314607	0.907111
PA1895	2.07378	-0.195711	-0.052479	1.08228	-0.78479	1.11409
PA1896	1.12665	-0.450338	0.36495	0.731384	-0.252551	0.54335
PA1897	1.26008	-0.872616	0.493558	0.750851	-0.897038	0.420968
PA1898	1.08705	0.06914	-0.368154	0.174068	-1.0702	1.17334
PA1899	0.610132	-0.868961	-0.404557	-0.413904	0.189436	2.59283
PA1900	0.361934	0.445522	-0.251896	0.138251	-0.21207	2.92422
PA1901	0.601941	1.22505	0.0782007	0.585898	-0.0655323	2.75443
PA1902	0.0876702	0.89543	-0.146363	-0.244937	0.266849	4.08244
PA1903	-0.95332	0.150648	-0.955426	-1.53613	0.149202	4.91558
PA1904	-0.894663	-0.625859	-0.967495	-0.902643	-0.114751	3.98837
PA1905	-0.166606	0.668588	0.0836898	-0.239268	0.133338	2.40518
PA1906	0.0967512	0.476385	-0.045749	0.219681	0.206284	0.244323
PA1907	-2.24066	-0.184905	-2.36182	-2.56833	-0.78553	-1.98159
PA1908	-1.8671	-0.618195	-1.81268	-1.86565	-0.801489	-1.09107
PA1909	-1.44903	-0.0236389	-1.23562	-1.29562	-0.225761	-1.20202
PA1910	-2.75434	-0.42295	-3.60488	-3.14198	-1.56601	-3.362
PA1911	-4.35763	-0.865966	-3.19898	-3.61324	-1.29056	-5.15552
PA1912	-2.08516	-1.56555	-1.75361	-1.23992	-1.44118	-4.228
PA1913	2.28487	1.59706	2.10466	2.24204	2.26738	-0.725517
PA1914	1.30789	0.957027	0.160172	0.683386	0.412954	0.484407
PA1915	-0.226681	0.597904	-1.83151	-1.14073	-0.154089	0.140587
PA1916	-0.484291	-0.638268	-1.42569	-0.95424	-1.3182	0.267961
PA1917	-0.276064	-0.886258	-0.494426	-0.864404	-0.254736	-0.365049
PA1918	-0.689728	-0.158338	-0.329444	-0.660865	-0.0482384	-0.264517
PA1919	-0.770758	0.51766	-0.171494	-0.672358	0.0900591	-0.411018
PA1920	-3.18525	-4.92467	-3.95745	-3.41703	-1.85597	-1.27957
PA1921	-4.76885	-4.90829	-4.3484	-4.69417	-3.39187	-4.43096
PA1922	-6.1645	-5.84437	-7.22096	-6.2664	-3.19803	-5.36791
PA1923	-4.43159	-4.02706	-4.89292	-4.7495	-1.86577	-4.41036
PA1924	-2.60142	-2.25867	-2.55735	-2.63166	-1.43688	-2.05621
PA1925	-3.27912	-2.76902	-3.25134	-3.29276	-2.07415	-3.06759
PA1926	-1.66958	0.0901421	-0.0391526	0.159174	0.624371	-0.9049
PA1927	-3.96678	-3.51167	-4.22758	-3.1247	-3.09309	-3.51961
PA1928	-0.770319	-0.513475	-0.856056	-0.727165	-0.704015	-0.752504
PA1929	-0.375378	-0.173715	0.221407	-0.238043	0.176449	-0.303288
PA1930	0.543795	-1.87171	-3.83448	-3.48356	-3.55137	0.348954
PA1931	0.968713	0.36003	-0.259907	0.0994717	0.148092	0.694261
PA1932	0.715931	0.637423	0.0269508	0.211663	-0.150068	0.17657
PA1933	2.19457	2.1193	1.46617	2.01947	1.73675	0.137654
PA1934	0.27023	2.19843	0.430481	-0.0763508	1.38388	-0.644777
PA1935	Inf	Inf	Inf	Inf	0	0
PA1936	11.157	17.1506	10.3559	13.4629	-0.223607	-0.223607
PA1937	-0.455431	-0.403433	-0.933484	-0.6049	-0.938375	0.523442
PA1938	0.146269	-0.43153	-0.494627	-0.222359	-0.763753	-0.425657
PA1939	16.4327	12.7964	12.3599	15.4002	11.1485	-0.223607
PA1940	1.45877	0.907459	1.09169	1.16152	0.788748	0.970292
PA1941	3.35558	-0.964552	0.541995	0.273588	-0.165566	0.559271
PA1942	1.27384	-2.35512	-0.694673	-2.85593	-3.67081	-2.6117
PA1943	0.183732	0.425461	-0.797648	-0.686784	-0.484164	-0.270222
PA1944	-0.477862	-2.07389	-3.39826	-2.86685	-3.27007	-1.30972
PA1945	-0.914253	-1.68333	-2.17896	-1.48237	-2.00874	-1.4812
PA1946	-0.646726	-0.945657	-0.294575	-1.74211	-1.05811	-1.7102
PA1947	0.208837	-0.706469	-0.99647	-1.0479	-1.05774	-0.25713
PA1948	0.581309	-0.817781	-1.83865	-0.747697	-1.85627	-0.706912
PA1949	0.0941063	-0.559525	-1.27788	-0.0955504	-1.40118	-0.231888
PA1950	-0.0450926	0.273132	-0.242209	-0.232495	0.0596643	-0.563403
PA1951	1.37264	0.0127476	-0.439198	0.100962	-0.154914	0.371945
PA1952	0.0205289	0.0300552	-0.323464	-0.25943	-1.11418	-0.0757226
PA1953	0.452181	0.467906	-0.442892	-0.288297	0.153303	-0.105265
PA1954	-0.0961774	-0.124262	-0.537453	-0.538733	-0.248833	0.0119529
PA1955	0.0839337	0.184222	-0.374038	-0.0311003	-1.14988	-0.555322
PA1956	0.0784452	0.698491	-0.164621	0.0918956	-0.204718	-0.0156
PA1957	-0.667744	-0.791661	-0.962407	-0.49021	-0.627458	-1.86572
PA1958	0.730694	0.454365	0.564522	0.73034	0.929253	0.929269
PA1959	-1.14906	-1.88102	-0.89358	-0.40326	-0.525666	-0.618135
PA1960	0.212932	0.278463	0.339672	0.807507	0.947569	0.0261764
PA1961	-0.348284	-1.11003	-0.632847	-0.188669	-0.251305	-0.612853
PA1962	-0.241927	-0.634154	-0.149282	-0.379357	-0.232756	-0.342177
PA1963	1.39298	0.676132	0.407206	1.18243	-0.928505	1.20598
PA1964	-0.944993	1.12011	0.515764	0.483125	1.10614	-0.619167
PA1965	-0.123598	0.355196	-0.16809	0.2225	-0.377265	0.114029
PA1966	-0.670965	0.242046	0.472965	0.00249862	0.603607	-0.637213
PA1967	0.830512	0.804051	1.16534	0.972332	1.09896	0.0676582
PA1968	0.214861	-0.0386	-0.25004	0.360931	-0.102501	0.351461
PA1969	0.851402	1.31899	1.40375	1.36227	1.02263	1.23226
PA1970	1.10854	1.1306	1.27159	-0.634796	-1.00415	-0.354754
PA1971	-1.99986	0.32924	-1.0917	-0.315414	-0.238723	-1.07554
PA1972	-0.0761284	0.36532	-0.53518	-0.521646	-0.616153	-0.152698
PA1973	0.312844	1.01549	0.560752	-0.256987	0.65996	0.389531
PA1974	0.44473	0.49827	-0.414714	-0.0323931	-0.459609	0.308155
PA1975	0.908001	0.0224481	0.0253313	-0.319643	0.148707	0.295908
PA1976	0.733938	-0.406996	-0.672101	-0.542478	-0.661636	-0.0720323
PA1977	1.39612	1.06134	0.354672	0.401838	0.301408	0.324214
PA1978	0.816597	0.099662	-0.525844	-0.888049	-1.88636	-0.793862
PA1979	0.655469	0.841736	-0.0453785	-0.157219	0.0882876	-0.194584
PA1980	0.0493024	-1.44495	-0.782533	-0.804275	-0.745297	-0.96295
PA1981	0.771606	0.606408	0.214175	0.00370159	0.580581	-0.0210304
PA1982	1.16137	-0.376761	-0.690885	-0.445561	-0.989148	-0.362988
PA1983	1.30848	-0.227264	-0.429522	-0.373867	-0.889186	-0.198161
PA1984	1.26723	1.57566	0.444729	-1.14678	-3.37035	-1.37028
PA1985	0.791965	0.948814	-0.111085	-0.601155	-1.82183	0.15241
PA1986	-0.524513	-1.36951	-0.489891	-1.35377	-0.916475	-0.534444
PA1987	0.10321	-0.541084	-0.837092	-0.842289	-1.2345	-0.173552
PA1988	0.858738	0.314912	0.428793	-0.0970515	0.600387	0.432656
PA1989	0.423364	0.197019	0.124093	-0.37481	-0.16626	0.0974564
PA1990	0.414738	0.838147	0.0676617	-0.515962	-0.0977119	-0.0829143
PA1991	0.441781	0.888362	0.284071	0.403114	-0.53743	0.00806463
PA1992	0.646117	0.709706	0.22439	0.451796	-0.288048	-0.108641
PA1993	-0.689582	0.525744	-0.144028	0.0772628	0.079494	-0.592508
PA1994	0.650126	0.29786	0.0221287	0.593672	0.0333349	0.0414772
PA1995	0.241736	0.107121	0.172582	0.153874	0.183937	0.164566
PA1996	0.0580126	-0.102496	-0.388942	0.111264	-0.193429	0.101037
PA1997	0.518598	0.483965	0.0433956	0.173546	0.194244	0.137761
PA1998	-0.1718	1.24218	0.191107	-0.0868898	0.549584	-0.450947
PA1999	2.02202	0.154838	1.34426	-1.13814	2.10825	1.97073
PA2000	2.09332	0.034472	1.3949	-1.39972	2.3977	1.06359
[truncated: 3,565 more rows]

## Sheet: Fig1 shared genes
Locus tag (PAO1)
PA0001
PA0002
PA0003
PA0004
PA0006
PA0007
PA0008
PA0009
PA0011
PA0013
PA0017
PA0018
PA0019
PA0020
PA0022
PA0023
PA0024
PA0025
PA0036
PA0037
PA0038
PA0039
PA0040
PA0041
PA0044
PA0059
PA0060
PA0061
PA0062
PA0063
PA0064
PA0066
PA0067
PA0068
PA0069
PA0070
PA0071
PA0074
PA0077
PA0079
PA0081
PA0082
PA0083
PA0084
PA0085
PA0090
PA0095
PA0132
PA0140
PA0143
PA0152
PA0156
PA0157
PA0158
PA0159
PA0162
PA0176
PA0195
PA0196
PA0201
PA0208
PA0218
PA0243
PA0246
PA0248
PA0250
PA0254
PA0255
PA0256
PA0262
PA0265
PA0266
PA0280
PA0281
PA0283
PA0285
PA0286
PA0289
PA0290
PA0291
PA0292
PA0295
PA0296
PA0297
PA0298
PA0299
PA0300
PA0301
PA0303
PA0304
PA0308
PA0309
PA0310
PA0314
PA0315
PA0316
PA0317
PA0318
PA0327
PA0328
PA0329
PA0330
PA0331
PA0332
PA0333
PA0334
PA0335
PA0336
PA0337
PA0338
PA0340
PA0341
PA0342
PA0343
PA0345
PA0351
PA0352
PA0353
PA0354
PA0356
PA0357
PA0360
PA0361
PA0362
PA0363
PA0364
PA0366
PA0367
PA0370
PA0371
PA0372
PA0373
PA0374
PA0375
PA0376
PA0377
PA0378
PA0380
PA0381
PA0387
PA0388
PA0390
PA0391
PA0392
PA0393
PA0394
PA0395
PA0396
PA0397
PA0398
PA0399
PA0400
PA0401
PA0402
PA0403
PA0405
PA0407
PA0408
PA0410
PA0411
PA0412
PA0413
PA0418
PA0419
PA0420
PA0421
PA0422
PA0423
PA0424
PA0425
PA0426
PA0427
PA0428
PA0429
PA0430
PA0431
PA0432
PA0441
PA0446
PA0447
PA0448
PA0449
PA0450
PA0454
PA0455
PA0456
PA0460
PA0461
PA0462
PA0463
PA0468
PA0469
PA0470
PA0476
PA0479
PA0482
PA0485
PA0486
PA0487
PA0490
PA0491
PA0495
PA0500
PA0502
PA0506
PA0507
PA0516
PA0519
PA0520
PA0524
PA0525
PA0529
PA0533
PA0534
PA0535
PA0536
PA0537
PA0543
PA0544
PA0545
PA0546
PA0547
PA0548
PA0551
PA0552
PA0553
PA0554
PA0555
PA0557
PA0558
PA0563
PA0565
PA0566
PA0567
PA0568
PA0571
PA0572
PA0575
PA0576
PA0577
PA0578
PA0579
PA0580
PA0581
PA0583
PA0584
PA0586
PA0587
PA0588
PA0590
PA0591
PA0592
PA0593
PA0594
PA0595
PA0596
PA0598
PA0599
PA0600
PA0603
PA0604
PA0607
PA0608
PA0609
PA0610
PA0611
PA0649
PA0650
PA0651
PA0652
PA0654
PA0657
PA0658
PA0659
PA0660
PA0661
PA0662
PA0663
PA0664
PA0665
PA0666
PA0667
PA0668
PA0669
PA0705
PA0706
PA0744
PA0757
PA0758
PA0759
PA0760
PA0761
PA0762
PA0763
PA0764
PA0765
PA0766
PA0767
PA0768
PA0770
PA0771
PA0778
PA0779
PA0780
PA0782
PA0783
PA0784
PA0788
PA0789
PA0792
PA0794
PA0795
PA0796
PA0797
PA0799
PA0801
PA0804
PA0805
PA0807
PA0813
PA0815
PA0816
PA0827
PA0830
PA0831
PA0832
PA0833
PA0834
PA0835
PA0837
PA0838
PA0844
PA0846
PA0847
PA0849
PA0854
PA0855
PA0856
PA0857
PA0858
PA0860
PA0861
PA0862
PA0864
PA0865
PA0866
PA0867
PA0869
PA0870
PA0871
PA0872
PA0873
PA0876
PA0877
PA0887
PA0888
PA0889
PA0890
PA0891
PA0893
PA0895
PA0896
PA0901
PA0903
PA0904
PA0905
PA0906
PA0907
PA0913
PA0916
PA0917
PA0919
PA0920
PA0922
PA0923
PA0924
PA0925
PA0926
PA0927
PA0928
PA0929
PA0931
PA0932
PA0933
PA0934
PA0935
PA0936
PA0937
PA0938
PA0942
PA0943
PA0944
PA0945
PA0946
PA0947
PA0948
PA0949
PA0951
PA0953
PA0955
PA0956
PA0958
PA0959
PA0962
PA0963
PA0964
PA0966
PA0967
PA0968
PA0969
PA0970
PA0971
PA0972
PA0973
PA0974
PA0975
PA0976
PA0994
PA0995
PA0996
PA1001
PA1003
PA1004
PA1005
PA1007
PA1008
PA1009
PA1010
PA1011
PA1012
PA1013
PA1029
PA1030
PA1031
PA1032
PA1033
PA1034
PA1036
PA1037
PA1039
PA1040
PA1041
PA1042
PA1045
PA1046
PA1047
PA1048
PA1049
PA1050
PA1051
PA1053
PA1054
PA1056
PA1057
PA1060
PA1066
PA1068
PA1069
PA1072
PA1073
PA1074
PA1075
PA1076
PA1078
PA1079
PA1080
PA1082
PA1083
PA1084
PA1086
PA1097
PA1099
PA1101
PA1102
PA1103
PA1104
PA1106
PA1112
PA1113
PA1114
PA1115
PA1116
PA1118
PA1119
PA1122
PA1123
PA1124
PA1126
PA1128
PA1136
PA1139
PA1140
PA1141
PA1145
PA1155
PA1156
PA1159
PA1161
PA1162
PA1169
PA1174
PA1178
PA1179
PA1180
PA1181
PA1183
PA1190
PA1192
PA1193
PA1196
PA1197
PA1198
PA1199
PA1200
PA1202
PA1205
PA1206
PA1207
PA1208
PA1209
PA1222
PA1229
PA1242
PA1243
PA1245
PA1247
PA1263
PA1271
PA1272
PA1273
PA1284
PA1285
PA1287
PA1288
PA1290
PA1291
PA1292
PA1293
PA1294
PA1296
PA1297
PA1299
PA1302
PA1303
PA1304
PA1305
PA1306
PA1307
PA1308
PA1309
PA1316
PA1317
PA1318
PA1323
PA1326
PA1327
PA1342
PA1344
PA1345
PA1361
PA1365
PA1373
PA1376
PA1396
PA1405
PA1407
PA1408
PA1409
PA1414
PA1415
PA1416
PA1432
PA1433
PA1437
PA1440
PA1441
PA1442
PA1443
PA1446
PA1450
PA1453
PA1454
PA1455
PA1456
PA1457
PA1458
PA1462
PA1463
PA1467
PA1469
PA1474
PA1475
PA1476
PA1477
PA1480
PA1483
PA1491
PA1493
PA1501
PA1502
PA1504
PA1505
PA1507
PA1509
PA1511
PA1513
PA1515
PA1517
PA1519
PA1520
PA1522
PA1523
PA1525
PA1527
PA1528
PA1529
PA1530
PA1532
PA1533
PA1535
PA1538
PA1542
PA1544
PA1545
PA1546
PA1547
PA1549
PA1550
PA1551
PA1552
PA1553
PA1554
PA1556
PA1557
PA1559
PA1560
PA1561
PA1562
PA1563
PA1564
PA1571
PA1572
PA1573
PA1575
PA1576
PA1577
PA1578
PA1579
PA1580
PA1581
PA1582
PA1583
PA1584
PA1585
PA1586
PA1587
PA1588
PA1589
PA1590
PA1592
PA1596
PA1599
PA1600
PA1601
PA1604
PA1605
PA1607
PA1608
PA1609
PA1610
PA1611
PA1613
PA1614
PA1615
PA1617
PA1618
PA1623
PA1625
PA1630
PA1631
PA1640
PA1641
PA1642
PA1643
PA1644
PA1646
PA1647
PA1650
PA1654
PA1655
PA1660
PA1667
PA1669
PA1672
PA1673
PA1674
PA1676
PA1677
PA1678
PA1679
PA1680
PA1681
PA1682
PA1684
PA1685
PA1686
PA1687
PA1688
PA1689
PA1708
PA1713
PA1723
PA1726
PA1727
PA1728
PA1729
PA1730
PA1736
PA1737
PA1742
PA1745
PA1746
PA1748
PA1749
PA1750
PA1752
PA1753
PA1754
PA1755
PA1756
PA1757
PA1758
PA1759
PA1760
PA1766
PA1767
PA1768
PA1769
PA1770
PA1772
PA1773
PA1774
PA1775
PA1776
PA1777
PA1781
PA1787
PA1788
PA1789
PA1790
PA1791
PA1792
PA1793
PA1794
PA1795
PA1796
PA1797
PA1798
PA1800
PA1801
PA1802
PA1803
PA1804
PA1805
PA1808
PA1810
PA1811
PA1812
PA1813
PA1814
PA1815
PA1816
PA1817
PA1818
PA1819
PA1820
PA1821
PA1822
PA1823
PA1825
PA1826
PA1829
PA1830
PA1831
PA1832
PA1833
PA1834
PA1836
PA1837
PA1838
PA1842
PA1843
PA1846
PA1847
PA1851
PA1852
PA1856
PA1857
PA1859
PA1861
PA1862
PA1865
PA1866
PA1872
PA1874
PA1880
PA1886
PA1889
PA1890
PA1895
PA1915
PA1920
PA1926
PA1930
PA1941
PA1944
PA1945
PA1946
PA1949
PA1959
PA1961
PA1964
PA2009
PA2011
PA2012
PA2014
PA2015
PA2016
PA2017
PA2018
PA2020
PA2023
PA2025
PA2032
PA2035
PA2040
PA2044
PA2049
PA2071
PA2072
PA2082
PA2114
PA2127
PA2174
PA2195
PA2199
PA2244
PA2246
PA2247
PA2248
PA2249
PA2250
PA2251
PA2259
PA2262
PA2264
PA2265
PA2266
PA2267
PA2272
PA2273
PA2290
PA2291
PA2298
PA2299
PA2302
PA2304
PA2317
PA2320
PA2321
PA2322
PA2377
PA2378
PA2380
PA2381
PA2382
PA2388
PA2390
PA2403
PA2417
PA2424
PA2433
PA2435
PA2436
PA2442
PA2443
PA2444
PA2445
PA2449
PA2453
PA2454
PA2462
PA2463
PA2466
PA2468
PA2475
PA2481
PA2482
PA2483
PA2484
PA2485
PA2494
PA2504
PA2523
PA2526
PA2527
PA2528
PA2529
PA2531
PA2532
PA2536
PA2542
PA2543
PA2544
PA2545
PA2549
PA2551
PA2552
PA2553
PA2555
PA2556
PA2557
PA2558
PA2559
PA2560
PA2561
PA2563
PA2567
PA2568
PA2569
PA2571
PA2572
PA2573
PA2575
PA2577
PA2579
PA2581
PA2582
PA2583
PA2584
PA2585
PA2586
PA2591
PA2592
PA2604
PA2609
PA2610
PA2611
PA2612
PA2613
PA2614
PA2615
PA2616
PA2617
PA2618
PA2619
PA2620
PA2621
PA2622
PA2623
PA2624
PA2625
PA2626
PA2627
PA2628
PA2629
PA2630
PA2631
PA2632
PA2633
PA2634
PA2635
PA2637
PA2638
PA2639
PA2640
PA2642
PA2643
PA2644
PA2646
PA2647
PA2648
PA2651
PA2652
PA2653
PA2654
PA2656
PA2657
PA2658
PA2659
PA2660
PA2662
PA2664
PA2665
PA2666
PA2667
PA2668
PA2679
PA2683
PA2684
PA2685
PA2688
PA2691
PA2704
PA2705
PA2706
PA2707
PA2708
PA2709
PA2714
PA2716
PA2718
PA2725
PA2727
PA2737
PA2738
PA2739
PA2740
PA2741
PA2742
PA2743
PA2744
PA2747
PA2748
PA2749
PA2751
PA2753
PA2754
PA2755
PA2756
PA2760
PA2761
PA2764
PA2765
PA2770
PA2775
PA2776
PA2777
PA2788
PA2790
PA2793
PA2795
PA2796
PA2797
PA2798
PA2799
PA2800
PA2805
PA2806
PA2809
PA2812
PA2813
PA2814
PA2815
PA2816
PA2817
PA2821
PA2822
PA2824
PA2825
PA2826
PA2827
PA2828
PA2829
PA2830
PA2832
PA2834
PA2840
PA2841
PA2843
PA2851
PA2853
PA2854
PA2856
PA2857
PA2858
PA2859
PA2864
PA2865
PA2869
PA2870
PA2871
PA2875
PA2876
PA2877
PA2879
PA2883
PA2884
PA2885
PA2886
PA2888
PA2889
PA2893
PA2896
PA2897
PA2902
PA2903
PA2904
PA2907
PA2911
PA2915
PA2917
PA2920
PA2927
PA2928
PA2930
PA2931
PA2939
PA2942
PA2943
PA2944
PA2945
PA2946
PA2948
PA2951
PA2952
PA2953
PA2957
PA2958
PA2959
PA2960
PA2961
PA2962
PA2963
PA2964
PA2965
PA2966
PA2967
PA2968
PA2969
PA2970
PA2971
PA2972
PA2973
PA2974
PA2975
PA2976
PA2977
PA2979
PA2980
PA2981
PA2982
PA2983
PA2984
PA2985
PA2986
PA2987
PA2988
PA2991
PA2993
PA2994
PA2995
PA2997
PA2998
PA2999
PA3000
PA3001
PA3002
PA3003
PA3004
PA3005
PA3006
PA3007
PA3008
PA3009
PA3010
PA3011
PA3012
PA3013
PA3014
PA3015
PA3017
PA3019
PA3020
PA3021
PA3022
PA3023
PA3024
PA3028
PA3029
PA3031
PA3033
PA3034
PA3038
PA3040
PA3041
PA3043
PA3044
PA3047
PA3048
PA3049
PA3050
PA3052
PA3054
PA3055
PA3056
PA3068
PA3070
PA3071
PA3074
PA3079
PA3080
PA3082
PA3083
PA3084
PA3085
PA3086
PA3088
PA3089
PA3091
PA3093
PA3094
PA3103
PA3104
PA3105
PA3107
PA3108
PA3109
PA3110
PA3111
PA3112
PA3113
PA3115
PA3116
PA3117
PA3118
PA3120
PA3121
PA3124
PA3125
PA3126
PA3130
PA3131
PA3134
PA3137
PA3138
PA3139
PA3141
PA3162
PA3163
PA3165
PA3166
PA3167
PA3168
PA3170
PA3171
PA3172
PA3173
PA3177
PA3179
PA3180
PA3181
PA3182
PA3183
PA3184
PA3185
PA3186
PA3187
PA3190
PA3192
PA3193
PA3194
PA3195
PA3196
PA3197
PA3199
PA3200
PA3201
PA3203
PA3204
PA3205
PA3206
PA3208
PA3211
PA3212
PA3213
PA3215
PA3217
PA3224
PA3225
PA3226
PA3227
PA3228
PA3234
PA3237
PA3238
PA3239
PA3240
PA3241
PA3242
PA3243
PA3244
PA3245
PA3247
PA3248
PA3254
PA3255
PA3256
PA3257
PA3258
PA3260
PA3261
PA3262
PA3263
PA3267
PA3268
PA3269
PA3271
PA3272
PA3276
PA3280
PA3285
PA3286
PA3288
PA3290
PA3297
PA3299
PA3300
PA3301
PA3305
PA3306
PA3308
PA3309
PA3310
PA3311
PA3313
PA3322
PA3326
PA3327
PA3337
PA3339
PA3340
PA3341
PA3342
PA3343
PA3344
PA3346
PA3347
PA3348
PA3349
PA3350
PA3351
PA3352
PA3353
PA3354
PA3355
PA3356
PA3368
PA3369
PA3385
PA3386
PA3391
PA3397
PA3398
PA3401
PA3402
PA3408
PA3422
PA3427
PA3430
PA3437
PA3438
PA3441
PA3450
PA3452
PA3455
PA3456
PA3457
PA3458
PA3459
PA3460
PA3461
PA3462
PA3465
PA3466
PA3468
PA3471
PA3472
PA3474
PA3476
PA3477
PA3480
PA3481
PA3482
PA3483
PA3489
PA3496
PA3515
PA3524
PA3525
PA3527
PA3528
PA3529
PA3530
PA3531
PA3533
PA3536
PA3537
PA3538
PA3539
PA3541
PA3545
PA3548
PA3551
PA3554
PA3562
PA3563
PA3567
PA3568
PA3570
PA3573
PA3574
PA3575
PA3578
PA3579
PA3582
PA3587
PA3594
PA3598
PA3599
PA3602
PA3603
PA3604
PA3605
PA3611
PA3612
PA3613
PA3614
PA3615
PA3616
PA3617
PA3620
PA3621
PA3622
PA3623
PA3624
PA3625
PA3626
PA3629
PA3630
PA3631
PA3633
PA3634
PA3635
PA3636
PA3637
PA3639
PA3640
PA3641
PA3643
PA3644
PA3645
PA3646
PA3647
PA3648
PA3649
PA3650
PA3651
PA3652
PA3653
PA3654
PA3655
PA3656
PA3657
PA3658
PA3660
PA3662
PA3664
PA3665
PA3666
PA3667
PA3669
PA3670
PA3672
PA3673
PA3674
PA3676
PA3677
PA3678
PA3679
PA3680
PA3683
PA3684
PA3685
PA3686
PA3687
PA3688
PA3689
PA3690
PA3691
PA3692
PA3695
PA3697
PA3698
PA3699
PA3700
PA3702
PA3703
PA3704
PA3705
PA3706
PA3707
PA3708
PA3710
PA3711
PA3712
PA3713
PA3716
PA3717
PA3722
PA3723
PA3724
PA3725
PA3728
PA3729
PA3730
PA3731
PA3732
PA3733
PA3734
PA3735
PA3736
PA3737
PA3739
PA3742
PA3743
PA3744
PA3745
PA3746
PA3747
PA3748
PA3751
PA3752
PA3754
PA3755
PA3756
PA3757
PA3758
PA3760
PA3761
PA3762
PA3763
PA3764
PA3766
PA3768
PA3769
PA3770
PA3777
PA3781
PA3784
PA3787
PA3788
PA3789
PA3790
PA3792
PA3793
PA3794
PA3795
PA3796
PA3797
PA3798
PA3799
PA3800
PA3801
PA3802
PA3803
PA3804
PA3805
PA3806
PA3807
PA3808
PA3809
PA3810
PA3811
PA3812
PA3813
PA3814
PA3815
PA3816
PA3817
PA3818
PA3819
PA3820
PA3821
PA3822
PA3823
PA3824
PA3825
PA3826
PA3827
PA3828
PA3829
PA3831
PA3833
PA3834
PA3836
PA3838
PA3845
PA3848
PA3849
PA3852
PA3853
PA3856
PA3857
PA3858
PA3860
PA3861
PA3862
PA3863
PA3865
PA3872
PA3874
PA3875
PA3877
PA3878
PA3879
PA3880
PA3881
PA3886
PA3887
PA3888
PA3889
PA3890
PA3893
PA3895
PA3901
PA3902
PA3903
PA3919
PA3920
PA3921
PA3923
PA3925
PA3929
PA3930
PA3931
PA3932
PA3933
PA3934
PA3940
PA3942
PA3943
PA3944
PA3945
PA3947
PA3948
PA3949
PA3950
PA3951
PA3952
PA3955
PA3957
PA3958
PA3961
PA3962
PA3965
PA3966
PA3967
PA3969
PA3970
PA3972
PA3974
PA3975
PA3976
PA3977
PA3978
PA3979
PA3980
PA3981
PA3982
PA3983
PA3984
PA3987
PA3988
PA3989
PA3992
PA3996
PA3997
PA3999
PA4000
PA4001
PA4002
PA4003
PA4004
PA4006
PA4007
PA4008
PA4010
PA4011
PA4014
PA4015
PA4016
PA4017
PA4019
PA4020
PA4021
PA4022
PA4026
PA4029
PA4030
PA4031
PA4032
PA4035
PA4036
PA4039
PA4043
PA4044
PA4045
PA4046
PA4047
PA4050
PA4051
PA4052
PA4053
PA4054
PA4055
PA4056
PA4061
PA4063
PA4065
PA4066
PA4067
PA4068
PA4069
PA4073
PA4079
PA4100
PA4108
PA4109
PA4112
PA4114
PA4115
PA4117
PA4133
PA4137
PA4153
PA4163
PA4168
PA4182
PA4196
PA4197
PA4198
PA4199
PA4200
PA4201
PA4204
PA4205
PA4207
PA4221
PA4226
PA4227
PA4232
PA4233
PA4234
PA4236
PA4237
PA4238
PA4239
PA4240
PA4241
PA4242
PA4243
PA4244
PA4245
PA4246
PA4247
PA4248
PA4249
PA4251
PA4252
PA4253
PA4254
PA4255
PA4256
PA4257
PA4258
PA4259
PA4260
PA4261
PA4262
PA4263
PA4264
PA4265
PA4266
PA4267
PA4268
PA4269
PA4270
PA4271
PA4272
PA4273
PA4274
PA4275
PA4276
PA4277
PA4279
PA4280
PA4281
PA4282
PA4284
PA4285
PA4286
PA4292
PA4293
PA4297
PA4305
PA4307
PA4309
PA4310
PA4311
PA4312
PA4313
PA4314
PA4315
PA4316
PA4317
PA4318
PA4319
PA4320
PA4321
PA4325
PA4327
PA4328
PA4329
PA4333
PA4334
PA4337
PA4338
PA4339
PA4340
PA4345
PA4349
PA4352
PA4356
PA4358
PA4360
PA4363
PA4366
PA4367
PA4368
PA4370
PA4371
PA4372
PA4373
PA4374
PA4375
PA4376
PA4377
PA4378
PA4379
PA4380
PA4381
PA4385
PA4386
PA4387
PA4389
PA4390
PA4391
PA4393
PA4394
PA4395
PA4398
PA4399
PA4402
PA4403
PA4404
PA4405
PA4406
PA4407
PA4408
PA4409
PA4410
PA4411
PA4412
PA4413
PA4414
PA4415
PA4416
PA4417
PA4418
PA4420
PA4421
PA4422
PA4423
PA4424
PA4425
PA4426
PA4427
PA4429
PA4430
PA4431
PA4432
PA4433
PA4434
PA4435
PA4436
PA4438
PA4439
PA4440
PA4441
PA4442
PA4443
PA4444
PA4446
PA4447
PA4448
PA4449
PA4450
PA4451
PA4453
PA4454
PA4455
PA4456
PA4457
PA4458
PA4459
PA4460
PA4461
PA4462
PA4463
PA4464
PA4465
PA4466
PA4467
PA4470
PA4472
PA4473
PA4474
PA4475
PA4476
PA4477
PA4480
PA4481
PA4482
PA4483
PA4484
PA4486
PA4489
PA4490
PA4491
PA4492
PA4493
PA4494
PA4495
PA4496
PA4497
PA4500
PA4501
PA4506
PA4512
PA4513
PA4515
PA4517
PA4519
PA4520
PA4521
PA4522
PA4523
PA4526
PA4529
PA4530
PA4533
PA4534
PA4535
PA4537
PA4538
PA4541
PA4542
PA4543
PA4544
PA4545
PA4546
PA4548
PA4557
PA4559
PA4560
PA4561
PA4562
PA4563
PA4564
PA4565
PA4566
PA4567
PA4568
PA4569
PA4571
PA4574
PA4575
PA4576
PA4578
PA4579
PA4580
PA4581
PA4582
PA4584
PA4587
PA4588
PA4595
PA4598
[truncated: 607 more rows]

## Sheet: Atlanta_vs_Copenhagen different
Locus tag	Gene name	log2FoldChange	padj	Product name
PA0001	dnaA	-0.627359	0.132912	chromosomal replication initiator protein DnaA
PA0002	dnaN	-0.0187921	0.96707	DNA polymerase III, beta chain
PA0003	recF	0.757303	0.17235	RecF protein
PA0004	gyrB	-0.14938	0.641391	DNA gyrase subunit B
PA0006	NA	0.564054	0.183815	conserved hypothetical protein
PA0007	NA	-0.166654	0.783288	hypothetical protein
PA0008	glyS	-0.126766	0.849647	glycyl-tRNA synthetase beta chain
PA0009	glyQ	-0.374904	0.308998	glycyl-tRNA synthetase alpha chain
PA0011	htrB1	-1.19421	0.0098075	acyltransferase HtrB1
PA0013	NA	0.508999	0.280908	conserved hypothetical protein
PA0017	NA	0.626677	0.185261	conserved hypothetical protein
PA0018	fmt	1.25841	0.0132478	methionyl-tRNA formyltransferase
PA0019	def	0.663089	0.132018	polypeptide deformylase
PA0020	tsaP	-0.520763	0.2467	T4P secretin-associated protein TsaP
PA0022	NA	0.710177	0.135629	conserved hypothetical protein
PA0023	qor	0.0182171	0.976376	quinone oxidoreductase
PA0024	hemF	0.56666	0.119701	coproporphyrinogen III oxidase, aerobic
PA0025	aroE	0.605296	0.175293	shikimate dehydrogenase
PA0032	NA	0.13547	0.843736	probable transcriptional regulator
PA0036	trpB	-0.341207	0.538728	tryptophan synthase beta chain
PA0037	trpI	-0.553534	0.276821	transcriptional regulator TrpI
PA0038	NA	-0.0152933	0.991104	hypothetical protein
PA0039	NA	-1.57101	0.00499589	hypothetical protein
PA0040	NA	1.61847	0.00295845	conserved hypothetical protein
PA0041	NA	0.100277	0.850267	probable hemagglutinin
PA0044	exoT	0.747774	0.318134	exoenzyme T
PA0055	NA	0.0311957	0.965929	hypothetical protein
PA0059	osmC	0.789501	0.246603	osmotically inducible protein OsmC
PA0060	NA	0.644201	0.322221	conserved hypothetical protein
PA0061	NA	0.819288	0.193758	hypothetical protein
PA0062	NA	-0.741595	0.501984	hypothetical protein
PA0063	NA	0.765203	0.0870707	hypothetical protein
PA0064	NA	0.678372	0.171668	hypothetical protein
PA0065	NA	1.18353	0.0331637	hypothetical protein
PA0066	NA	-0.75613	0.192649	conserved hypothetical protein
PA0067	prlC	0.539786	0.108188	oligopeptidase A
PA0068	NA	0.443701	0.509612	hypothetical protein
PA0069	NA	0.170538	0.770922	conserved hypothetical protein
PA0070	tagQ1	0.159966	0.831265	TagQ1
PA0071	tagR1	-0.0460818	0.936386	TagR1
PA0074	ppkA	0.593071	0.288391	serine/threonine protein kinase PpkA
PA0077	icmF1	0.621284	0.292443	IcmF1
PA0079	tssK1	1.35882	0.0203212	TssK1
PA0080	tssJ1	-0.157512	0.862621	TssJ1
PA0081	fha1	-0.201876	0.611256	Fha1
PA0082	tssA1	-0.581666	0.0606748	TssA1
PA0083	tssB1	0.736033	0.194092	TssB1
PA0084	tssC1	-0.201324	0.772209	TssC1
PA0085	hcp1	-0.496244	0.506749	Hcp1
PA0086	tagJ1	1.15246	0.0254825	TagJ1
PA0090	clpV1	0.464015	0.402275	ClpV1
PA0091	vgrG1	0.731458	0.19543	VgrG1
PA0095	NA	-0.85353	0.131803	vgrG1b
PA0132	bauA	0.917805	0.175748	Beta-alanine:pyruvate transaminase
PA0140	ahpF	0.18053	0.866216	alkyl hydroperoxide reductase subunit F
PA0142	NA	1.08347	0.121153	hypothetical protein
PA0143	nuh	0.774263	0.0740817	purine nucleosidase Nuh
PA0149	NA	-0.246958	0.707175	probable sigma-70 factor, ECF subfamily
PA0150	NA	0.30639	0.61535	anti-sigma factor
PA0151	NA	0.529829	0.336239	probable TonB-dependent receptor
PA0152	pcaQ	0.505806	0.476889	transcriptional regulator PcaQ
PA0155	pcaR	0.463258	0.471451	transcriptional regulator PcaR
PA0156	triA	0.106975	0.884642	Resistance-Nodulation-Cell Division (RND) triclosan efflux membrane fusion protein, TriA
PA0157	triB	0.56648	0.26296	Resistance-Nodulation-Cell Division (RND) triclosan efflux membrane fusion protein, TriB
PA0158	triC	0.0936846	0.849071	Resistance-Nodulation-Cell Division (RND) triclosan efflux transporter, TriC
PA0159	NA	0.617122	0.100449	probable transcriptional regulator
PA0161	NA	0.578258	0.462906	hypothetical protein
PA0162	opdC	0.399909	0.285946	histidine porin OpdC
PA0165	NA	-0.723742	0.611256	hypothetical protein
PA0167	NA	-0.0752622	0.914998	probable transcriptional regulator
PA0176	aer2	0.497085	0.564536	aerotaxis transducer Aer2
PA0186	NA	0.716994	0.140569	probable binding protein component of ABC transporter
PA0191	NA	0.72663	0.214185	probable transcriptional regulator
PA0195	pntAA	0.506979	0.304395	putative NAD(P) transhydrogenase, subunit alpha part 1
PA0196	pntB	-0.883943	0.137723	pyridine nucleotide transhydrogenase, beta subunit
PA0201	NA	0.360506	0.654712	hypothetical protein
PA0208	mdcA	0.0325484	0.971958	malonate decarboxylase alpha subunit
PA0213	NA	-0.351045	0.791884	hypothetical protein
PA0215	NA	-1.38098	0.171214	malonate transporter MadL
PA0218	NA	-0.839346	0.0288766	probable transcriptional regulator
PA0224	NA	0.627842	0.264868	probable aldolase
PA0233	NA	0.178194	0.802504	probable transcriptional regulator
PA0243	NA	0.671119	0.299081	probable transcriptional regulator
PA0246	NA	1.27849	0.000786567	probable major facilitator superfamily (MFS) transporter
PA0248	NA	0.604448	0.154178	probable transcriptional regulator
PA0249	NA	0.137937	0.879586	probable acetyltransferase
PA0250	NA	-1.46903	0.00699089	conserved hypothetical protein
PA0253	hudR	-0.361674	0.59812	HudR
PA0254	hudA	-0.133461	0.822172	HudA
PA0255	NA	0.420649	0.547208	conserved hypothetical protein
PA0256	NA	-0.132295	0.821581	hypothetical protein
PA0262	vgrG2b	-1.31259	0.0344113	VgrG2b
PA0264	NA	-0.351665	0.531249	hypothetical protein
PA0265	davD	-0.384801	0.407768	glutaric semialdehyde dehydrogenase
PA0266	davT	-0.0420562	0.949569	delta-aminovalerate aminotransferase
PA0276	NA	-0.287502	0.709329	hypothetical protein
PA0277	NA	-0.667524	0.215382	conserved hypothetical protein
PA0280	cysA	-0.27193	0.607459	sulfate transport protein CysA
PA0281	cysW	0.2507	0.521537	sulfate transport protein CysW
PA0283	sbp	-0.1461	0.814975	sulfate-binding protein precursor
PA0284	NA	0.412323	0.442205	hypothetical protein
PA0285	NA	0.0301068	0.955907	conserved hypothetical protein
PA0286	desA	-0.551636	0.122353	delta-9 fatty acid desaturase, DesA
PA0289	gpuR	-0.354913	0.50026	transcriptional activator GpuR
PA0290	NA	-0.655447	0.134996	hypothetical protein
PA0291	oprE	0.214459	0.608359	Anaerobically-induced outer membrane porin OprE precursor
PA0292	aguA	0.0188074	0.972659	agmatine deiminase
PA0293	aguB	0.484482	0.38686	N-carbamoylputrescine amidohydrolase
PA0295	NA	0.922452	0.109636	probable periplasmic polyamine binding protein
PA0296	spuI	0.492245	0.183853	Glutamylpolyamine synthetase
PA0297	spuA	1.54762	2.51707e-05	probable glutamine amidotransferase
PA0298	spuB	0.149238	0.740455	Glutamylpolyamine synthetase
PA0299	spuC	0.0944384	0.827252	Polyamine:pyruvate transaminase
PA0300	spuD	-0.190316	0.665217	polyamine transport protein
PA0301	spuE	-0.645283	0.131601	polyamine transport protein
PA0303	spuG	0.0796528	0.908851	polyamine transport protein PotH
PA0304	spuH	-0.992902	0.403612	polyamine transport protein PotI
PA0305	hacB	-0.539255	0.249384	acylhomoserine lactone acylase B
PA0307	NA	1.00026	0.070271	hypothetical protein
PA0308	NA	0.123872	0.830643	hypothetical protein
PA0309	NA	-0.768052	0.066211	hypothetical protein
PA0310	NA	1.43753	0.0145134	hypothetical protein
PA0313	NA	0.333517	0.437444	L-cysteine transporter of ABC system YecS
PA0314	NA	-0.033999	0.958213	L-cysteine transporter of ABC system FliY
PA0315	NA	0.541477	0.237178	hypothetical protein
PA0316	serA	0.30019	0.551938	PHGDH
PA0317	NA	-0.0184211	0.965929	D-2-hydroxyglutarate dehydrogenase
PA0318	NA	-0.178313	0.709479	conserved hypothetical protein
PA0327	carP	0.207692	0.710685	calcium-regulated beta-propeller protein CarP
PA0328	aaaA	0.927348	0.21892	arginine-specific autotransporter of Pseudomonas aeruginosa, AaaA
PA0329	NA	-1.15833	0.00476996	conserved hypothetical protein
PA0330	rpiA	0.65937	0.0246789	ribose 5-phosphate isomerase
PA0331	ilvA1	0.650778	0.130217	threonine dehydratase, biosynthetic
PA0332	NA	-0.306463	0.632224	hypothetical protein
PA0333	NA	-0.0371387	0.96031	hypothetical protein
PA0334	NA	-0.0534854	0.933477	probable major facilitator superfamily (MFS) transporter
PA0335	NA	0.64374	0.235969	hypothetical protein
PA0336	rppH	-0.78468	0.0531372	RNA pyrophosphohydrolase, RppH
PA0337	ptsP	0.210279	0.528306	phosphoenolpyruvate-protein phosphotransferase PtsP
PA0338	NA	-0.180023	0.606325	hypothetical protein
PA0340	NA	0.418008	0.341181	conserved hypothetical protein
PA0341	lgt	-0.174678	0.800629	prolipoprotein diacylglyceryl transferase
PA0342	thyA	0.328468	0.336254	thymidylate synthase
PA0343	NA	-0.117499	0.810215	hypothetical protein
PA0345	NA	0.585471	0.267074	hypothetical protein
PA0347	glpQ	1.15956	0.0672808	glycerophosphoryl diester phosphodiesterase, periplasmic
PA0350	folA	1.12786	0.0289311	dihydrofolate reductase
PA0351	NA	1.18455	0.000449245	conserved hypothetical protein
PA0352	NA	0.494049	0.357578	probable transporter
PA0353	ilvD	0.921862	0.0191791	dihydroxy-acid dehydratase
PA0354	NA	-0.142364	0.807979	conserved hypothetical protein
PA0355	pfpI	0.115339	0.88073	protease PfpI
PA0356	NA	-0.640728	0.163281	hypothetical protein
PA0357	mutM	-0.0588777	0.928258	formamidopyrimidine-DNA glycosylase
PA0360	NA	0.284208	0.472363	hypothetical protein
PA0361	NA	-0.500714	0.463693	probable gamma-glutamyltranspeptidase precursor
PA0362	fdx1	-1.18671	0.0145134	ferredoxin [4Fe-4S]
PA0363	coaD	-0.413503	0.33244	phosphopantetheine adenylyltransferase
PA0364	laoA	-0.675308	0.202286	LaoA
PA0366	laoC	-1.74512	5.90583e-05	LaoC
PA0367	laoR	0.900781	0.0521973	LaoR
PA0368	NA	0.65169	0.185998	conserved hypothetical protein
PA0370	NA	-0.0295718	0.972326	conserved hypothetical protein
PA0371	NA	-0.260892	0.641217	hypothetical protein
PA0372	NA	0.421048	0.375688	probable zinc protease
PA0373	ftsY	0.107659	0.833086	signal recognition particle receptor FtsY
PA0374	ftsE	-0.43179	0.362526	cell division protein FtsE
PA0375	ftsX	-0.412139	0.270156	cell division protein FtsX
PA0376	rpoH	-0.910283	0.0190154	sigma factor RpoH
PA0377	NA	0.625187	0.162039	hypothetical protein
PA0378	NA	0.494913	0.434459	probable transglycosylase
PA0380	NA	-0.3388	0.464994	conserved hypothetical protein
PA0381	thiG	0.501265	0.640058	thiamine biosynthesis protein, thiazole moiety
PA0382	micA	0.312475	0.623977	DNA mismatch repair protein MicA
PA0385	NA	-1.64454	0.151775	hypothetical protein
PA0387	NA	-0.653794	0.12429	conserved hypothetical protein
PA0388	NA	0.975078	0.0362113	hypothetical protein
PA0390	metX	1.48973	4.39674e-07	homoserine O-acetyltransferase
PA0391	NA	0.483664	0.389416	hypothetical protein
PA0392	NA	-0.893442	0.0992856	conserved hypothetical protein
PA0393	proC	0.482649	0.290643	pyrroline-5-carboxylate reductase
PA0394	NA	-0.314978	0.429931	conserved hypothetical protein
PA0395	pilT	0.803159	0.0783882	twitching motility protein PilT
PA0396	pilU	0.21189	0.722971	twitching motility protein PilU
PA0397	NA	1.16306	0.0154051	probable cation efflux system protein
PA0398	NA	-0.479239	0.509612	hypothetical protein
PA0399	NA	0.248584	0.655638	cystathionine beta-synthase
PA0400	NA	0.262321	0.632474	probable cystathionine gamma-lyase
PA0401	NA	0.229654	0.71242	noncatalytic dihydroorotase-like protein
PA0402	pyrB	-0.144793	0.812893	aspartate carbamoyltransferase
PA0403	pyrR	-0.214345	0.726205	transcriptional regulator PyrR
PA0405	algH	-0.880335	0.034557	AlgH
PA0407	gshB	1.27382	0.00110222	glutathione synthetase
PA0408	pilG	-0.333598	0.4597	twitching motility protein PilG
PA0410	pilI	-0.817114	0.0834471	twitching motility protein PilI
PA0411	pilJ	-0.297501	0.462906	twitching motility protein PilJ
PA0412	pilK	-0.657182	0.0937575	methyltransferase PilK
PA0413	chpA	0.352227	0.394859	component of chemotactic signal transduction system
PA0418	NA	0.0653538	0.921397	hypothetical protein
PA0419	NA	0.097091	0.879322	conserved hypothetical protein
PA0420	bioA	-1.12342	0.0145134	adenosylmethionine-8-amino-7-oxononanoate aminotransferase
PA0421	NA	-1.0443	0.0222773	hypothetical protein
PA0422	NA	-1.22247	0.00313327	conserved hypothetical protein
PA0423	pasP	-0.526781	0.22639	PasP
PA0424	mexR	-0.893141	0.161902	multidrug resistance operon repressor MexR
PA0425	mexA	-0.424569	0.442205	Resistance-Nodulation-Cell Division (RND) multidrug efflux membrane fusion protein MexA precursor
PA0426	mexB	0.447884	0.370628	Resistance-Nodulation-Cell Division (RND) multidrug efflux transporter MexB
PA0427	oprM	0.438662	0.275011	Major intrinsic multiple antibiotic resistance efflux outer membrane protein OprM precursor
PA0428	NA	0.315642	0.415262	probable ATP-dependent RNA helicase
PA0429	NA	0.510666	0.229759	hypothetical protein
PA0430	metF	0.710453	0.137723	5,10-methylenetetrahydrofolate reductase
PA0431	NA	0.163487	0.783495	hypothetical protein
PA0432	sahH	0.242325	0.481725	S-adenosyl-L-homocysteine hydrolase
PA0434	NA	1.2091	0.0229662	hypothetical protein
PA0438	codB	0.0779058	0.914998	cytosine permease
PA0441	dht	0.398079	0.581293	dihydropyrimidinase
PA0444	NA	0.72159	0.11878	N-carbamoyl-beta-alanine amidohydrolase
PA0446	NA	-0.249966	0.687773	conserved hypothetical protein
PA0447	gcdH	-0.504269	0.319264	glutaryl-CoA dehydrogenase
PA0448	gcdR	-0.400479	0.478596	transcriptional regulator, GcdR
PA0449	NA	0.386344	0.581983	hypothetical protein
PA0450	NA	0.882766	0.0885203	probable phosphate transporter
PA0451	NA	-0.141912	0.856337	conserved hypothetical protein
PA0454	NA	-0.282028	0.630953	conserved hypothetical protein
PA0455	dbpA	0.394238	0.264761	RNA helicase DbpA
PA0456	NA	-1.5425	0.00203665	probable cold-shock protein
PA0460	NA	-0.332469	0.59812	hypothetical protein
PA0461	NA	-0.544577	0.260172	conserved hypothetical protein
PA0462	NA	-0.980531	0.108362	hypothetical protein
PA0463	creB	0.212299	0.7385	two-component response regulator CreB
PA0464	creC	-0.0708797	0.921397	two-component sensor CreC
PA0468	NA	0.37046	0.506749	hypothetical protein
PA0469	NA	-0.162358	0.688499	hypothetical protein
PA0470	fiuA	0.228036	0.654712	Ferrichrome receptor FiuA
PA0471	fiuR	0.0360148	0.958213	FiuR
PA0472	fiuI	-0.408796	0.527253	FiuI
PA0473	NA	-0.329026	0.6405	probable glutathione S-transferase
PA0476	NA	0.988189	0.0712146	probable permease
PA0479	NA	-0.358461	0.605979	probable transcriptional regulator
PA0482	glcB	-1.24051	0.00833622	malate synthase G
PA0483	NA	0.161837	0.839169	probable acetyltransferase
PA0485	NA	-1.20458	0.0134748	conserved hypothetical protein
PA0486	NA	-1.12647	0.0966814	conserved hypothetical protein
PA0487	NA	1.33593	0.000279891	probable molybdenum transport regulator
PA0490	NA	-0.161146	0.799336	hypothetical protein
PA0491	NA	0.164246	0.848785	probable transcriptional regulator
PA0495	NA	-0.763249	0.11848	hypothetical protein
PA0500	bioB	-0.407855	0.400266	biotin synthase
PA0501	bioF	0.790935	0.0975283	8-amino-7-oxononanoate synthase
PA0502	NA	0.532885	0.428894	probable biotin biosynthesis protein bioH
PA0506	NA	-0.272239	0.479134	probable acyl-CoA dehydrogenase
PA0507	NA	0.332877	0.666163	probable acyl-CoA dehydrogenase
PA0516	nirF	0.522391	0.494163	heme d1 biosynthesis protein NirF
PA0519	nirS	-0.759739	0.175452	nitrite reductase precursor
PA0520	nirQ	-1.98396	0.00148575	regulatory protein NirQ
PA0524	norB	-1.59901	0.12178	nitric-oxide reductase subunit B
PA0525	NA	1.47997	0.0258119	probable dinitrification protein NorD
PA0528	NA	0.441352	0.336203	probable transcriptional regulator
PA0529	NA	0.233525	0.723001	conserved hypothetical protein
PA0533	NA	-0.134111	0.854264	probable transcriptional regulator
PA0534	pauB1	0.681055	0.478066	FAD-dependent oxidoreductase
PA0535	NA	-0.115108	0.837135	probable transcriptional regulator
PA0536	NA	1.47495	0.0145134	hypothetical protein
PA0537	NA	0.0583809	0.950402	conserved hypothetical protein
PA0538	dsbB	0.692552	0.307684	disulfide bond formation protein
PA0539	NA	0.23058	0.726125	hypothetical protein
PA0543	NA	-0.215512	0.642887	hypothetical protein
PA0544	NA	0.247455	0.664665	hypothetical protein
PA0545	NA	-0.283812	0.636518	hypothetical protein
PA0546	metK	-1.25927	0.112814	methionine adenosyltransferase
PA0547	NA	0.405597	0.363364	probable transcriptional regulator
PA0548	tktA	0.280175	0.532154	transketolase
PA0551	epd	-0.280437	0.569783	D-erythrose 4-phosphate dehydrogenase
PA0552	pgk	-0.362649	0.436949	phosphoglycerate kinase
PA0553	NA	0.00386803	0.992839	hypothetical protein
PA0554	NA	-0.84858	0.0480584	hypothetical protein
PA0555	fda	-1.08305	0.00423703	fructose-1,6-bisphosphate aldolase
PA0557	NA	-0.456575	0.381464	hypothetical protein
PA0558	NA	-0.831249	0.24019	conserved hypothetical protein
PA0559	NA	-0.0297787	0.964801	conserved hypothetical protein
PA0562	NA	0.691337	0.216137	probable hydrolase
PA0563	NA	1.2322	0.00169238	conserved hypothetical protein
PA0565	NA	-2.43377	0.000134191	conserved hypothetical protein
PA0566	NA	0.0544465	0.936386	hypothetical protein
PA0567	NA	-0.666026	0.247045	conserved hypothetical protein
PA0568	NA	0.0939085	0.868584	hypothetical protein
PA0571	NA	0.187373	0.802504	hypothetical protein
PA0572	NA	0.431027	0.551938	hypothetical protein
PA0575	NA	0.399915	0.425698	conserved hypothetical protein
PA0576	rpoD	0.227986	0.602231	sigma factor RpoD
PA0577	dnaG	0.509741	0.196614	DNA primase
PA0578	NA	0.562817	0.132912	conserved hypothetical protein
PA0579	rpsU	-0.426697	0.310239	30S ribosomal protein S21
PA0580	gcp	0.325829	0.581814	O-sialoglycoprotein endopeptidase
PA0581	NA	1.11336	0.00947871	conserved hypothetical protein
PA0583	NA	0.183938	0.793894	hypothetical protein
PA0584	cca	-0.217699	0.749838	tRNA nucleotidyl transferase
PA0586	NA	-0.608202	0.0951223	conserved hypothetical protein
PA0587	NA	0.295789	0.478066	conserved hypothetical protein
PA0588	NA	-0.248585	0.593453	conserved hypothetical protein
PA0590	apaH	0.422437	0.380154	bis(5'-nucleosyl)-tetraphosphatase
PA0591	NA	-0.460618	0.270679	conserved hypothetical protein
PA0592	ksgA	-0.527703	0.318994	rRNA (adenine-N6,N6)-dimethyltransferase
PA0593	pdxA	0.193246	0.745378	pyridoxal phosphate biosynthetic protein PdxA
PA0594	surA	-0.466978	0.241838	peptidyl-prolyl cis-trans isomerase SurA
PA0595	lptD	0.0126997	0.984089	LPS-assembly protein LptD
PA0596	NA	-0.170893	0.65123	hypothetical protein
PA0598	NA	0.0733815	0.896984	hypothetical protein
PA0599	NA	0.545042	0.240082	hypothetical protein
PA0600	agtS	0.288325	0.564152	two-component sensor, AgtS
PA0603	agtA	0.3952	0.392964	AgtA
PA0604	agtB	-0.444622	0.449387	AgtB
PA0605	agtC	-0.898834	0.066211	AgtC
PA0606	agtD	0.284709	0.64386	AgtD
PA0607	rpe	1.11597	0.027251	ribulose-phosphate 3-epimerase
PA0608	NA	-4.04192	2.18569e-18	probable phosphoglycolate phosphatase
PA0609	trpE	-0.288261	0.545651	anthranilate synthetase component I
PA0610	prtN	0.665292	0.318998	transcriptional regulator PrtN
PA0611	prtR	-1.89044	5.55417e-07	transcriptional regulator PrtR
PA0649	trpG	0.194332	0.840266	anthranilate synthase component II
PA0650	trpD	0.0482532	0.942845	anthranilate phosphoribosyltransferase
PA0651	trpC	0.376509	0.579314	indole-3-glycerol-phosphate synthase
PA0652	vfr	-0.0641283	0.917616	transcriptional regulator Vfr
PA0653	NA	-0.789324	0.0727909	conserved hypothetical protein
PA0654	speD	-0.556581	0.175432	S-adenosylmethionine decarboxylase proenzyme
PA0657	NA	0.792597	0.113489	probable ATPase
PA0658	NA	0.690387	0.113129	probable short-chain dehydrogenase
PA0659	NA	0.429206	0.23748	hypothetical protein
PA0660	NA	-0.319482	0.569783	hypothetical protein
PA0661	NA	0.0557309	0.961074	conserved hypothetical protein
PA0662	argC	-0.780398	0.0672808	N-acetyl-gamma-glutamyl-phosphate reductase
PA0663	NA	-0.376279	0.44579	hypothetical protein
PA0664	NA	0.616567	0.181137	hypothetical protein
PA0665	NA	-1.34409	1.83692e-06	conserved hypothetical protein
PA0666	NA	0.577098	0.10658	conserved hypothetical protein
PA0667	NA	1.27024	0.000156175	conserved hypothetical protein
PA0668	tyrZ	-0.647296	0.194812	tyrosyl-tRNA synthetase 2
PA0669	NA	-0.350301	0.462906	probable DNA polymerase alpha chain
PA0670	NA	0.144325	0.824699	hypothetical protein
PA0672	hemO	-0.0688334	0.922047	heme oxygenase
PA0673	NA	0.28516	0.695674	hypothetical protein
PA0674	vreA	-0.508643	0.497507	VreA
PA0675	vreI	-0.830788	0.529362	ECF sigma factor, VreI
PA0705	migA	0.377358	0.51941	alpha-1,6-rhamnosyltransferase MigA
PA0706	cat	-0.821832	0.170486	chloramphenicol acetyltransferase
PA0730	NA	0.195379	0.827815	probable transferase
PA0731	NA	-0.473116	0.472765	hypothetical protein
PA0732	NA	0.613505	0.32709	hypothetical protein
PA0733	NA	1.23558	0.0484238	probable pseudouridylate synthase
PA0736	NA	0.157549	0.769825	hypothetical protein
PA0737	NA	-2.58884	0.00472301	hypothetical protein
PA0738	NA	-0.436045	0.556333	conserved hypothetical protein
PA0739	NA	0.365391	0.546915	probable transcriptional regulator
PA0744	NA	-0.58727	0.28767	probable enoyl-CoA hydratase/isomerase
PA0747	NA	-0.78733	0.261793	probable aldehyde dehydrogenase
PA0749	NA	0.00727389	0.990553	hypothetical protein
PA0750	ung	-1.29596	0.0400873	uracil-DNA glycosylase
PA0755	opdH	0.0189029	0.977651	cis-aconitate porin OpdH
PA0756	NA	0.350785	0.413841	probable two-component response regulator
PA0757	NA	0.714073	0.326188	probable two-component sensor
PA0758	NA	0.302203	0.516654	hypothetical protein
PA0759	NA	-0.154944	0.749838	conserved hypothetical protein
PA0760	NA	0.021783	0.965841	conserved hypothetical protein
PA0761	nadB	0.942115	0.0121639	L-aspartate oxidase
PA0762	algU	-2.29711	0.000228521	sigma factor AlgU
PA0763	mucA	-1.20015	0.0273058	anti-sigma factor MucA
PA0764	mucB	1.04878	0.00382311	negative regulator for alginate biosynthesis MucB
PA0765	mucC	0.136452	0.799527	positive regulator for alginate biosynthesis MucC
PA0766	mucD	-0.113797	0.855512	serine protease MucD precursor
PA0767	lepA	0.295512	0.555423	GTP-binding protein LepA
PA0768	lepB	0.000750541	0.997967	signal peptidase I
PA0770	rnc	0.606965	0.0970979	ribonuclease III
PA0771	era	0.229136	0.657946	GTP-binding protein Era
PA0775	NA	1.02096	0.0819875	conserved hypothetical protein
PA0777	NA	1.1086	0.0329152	hypothetical protein
PA0778	icp	0.211709	0.71088	inhibitor of cysteine peptidase
PA0779	asrA	-0.0682997	0.887422	AsrA
PA0780	pruR	0.263858	0.654712	proline utilization regulator
PA0781	NA	-0.337802	0.490328	hypothetical protein
PA0782	putA	0.269007	0.605977	proline dehydrogenase PutA
PA0783	putP	-0.343051	0.546784	sodium/proline symporter PutP
PA0784	NA	-0.40104	0.452797	probable transcriptional regulator
PA0787	NA	0.105706	0.889006	hypothetical protein
PA0788	NA	0.0954098	0.862885	hypothetical protein
PA0789	NA	-0.409837	0.417061	probable amino acid permease
PA0792	prpD	0.156612	0.763436	propionate catabolic protein PrpD
PA0794	NA	0.95446	0.0267673	probable aconitate hydratase
PA0795	prpC	0.78585	0.042002	citrate synthase 2
PA0796	prpB	0.423349	0.432159	carboxyphosphonoenolpyruvate phosphonomutase
PA0797	NA	1.15787	0.00475076	probable transcriptional regulator
PA0799	NA	0.468908	0.360678	probable helicase
PA0800	NA	-0.282527	0.572901	hypothetical protein
PA0801	NA	-0.603024	0.055858	hypothetical protein
PA0802	NA	0.017745	0.983982	hypothetical protein
PA0803	NA	0.35855	0.455553	hypothetical protein
PA0804	NA	0.385738	0.391618	probable oxidoreductase
PA0805	NA	-1.87495	0.00518711	hypothetical protein
PA0807	ampDh3	-0.685342	0.406964	AmpDh3
PA0810	NA	-1.01904	0.0676396	probable haloacid dehalogenase
PA0813	NA	0.143865	0.872961	hypothetical protein
PA0815	NA	0.228912	0.649824	probable transcriptional regulator
PA0816	NA	-0.233205	0.56731	probable transcriptional regulator
PA0827	NA	-0.47902	0.447182	hypothetical protein
PA0830	NA	-0.621506	0.267788	hypothetical protein
PA0831	oruR	0.580912	0.223616	transcriptional regulator OruR
PA0832	NA	0.100586	0.858898	conserved hypothetical protein
PA0833	NA	-1.25644	0.000404552	hypothetical protein
PA0834	NA	-0.297279	0.606083	conserved hypothetical protein
PA0835	pta	0.147251	0.799336	phosphate acetyltransferase
PA0837	slyD	-1.02235	0.0672808	peptidyl-prolyl cis-trans isomerase SlyD
PA0838	NA	-0.636765	0.176689	probable glutathione peroxidase
PA0844	plcH	0.031839	0.965929	hemolytic phospholipase C precursor
PA0846	NA	-0.0429387	0.954941	probable sulfate uptake protein
PA0847	NA	0.143432	0.812893	diguanylate cyclase
PA0848	ahpB	-0.767321	0.205292	alkyl hydroperoxide reductase , AhpB
PA0849	trxB2	-0.141551	0.848785	thioredoxin reductase 2
PA0854	fumC2	-0.527276	0.299081	fumarate hydratase
PA0855	NA	-0.281201	0.642862	hypothetical protein
PA0856	NA	-1.44634	3.04293e-05	hypothetical protein
PA0857	bolA	0.516181	0.29458	morphogene protein BolA
PA0858	NA	-0.100466	0.916999	conserved hypothetical protein
PA0859	NA	1.05121	0.0609071	hypothetical protein
PA0860	NA	0.3082	0.605979	probable ATP-binding/permease fusion ABC transporter
PA0861	rbdA	-0.448687	0.214448	RbDA
PA0862	NA	-1.55978	1.83692e-06	hypothetical protein
PA0864	NA	-0.304756	0.65123	probable transcriptional regulator
PA0865	hpd	-0.199982	0.71088	4-hydroxyphenylpyruvate dioxygenase
PA0866	aroP2	0.509213	0.440758	aromatic amino acid transport protein AroP2
PA0867	mliC	-0.115972	0.848785	membrane-bound lysozyme inhibitor of c-type lysozyme MliC
PA0868	NA	0.63794	0.279941	conserved hypothetical protein
PA0869	pbpG	1.18405	0.000298425	D-alanyl-D-alanine-endopeptidase
PA0870	phhC	1.3113	0.153061	aromatic amino acid aminotransferase
PA0871	phhB	-0.115372	0.887377	pterin-4-alpha-carbinolamine dehydratase
PA0872	phhA	1.21606	0.0061825	phenylalanine-4-hydroxylase
PA0873	phhR	-0.626366	0.290538	transcriptional regulator PhhR
PA0875	NA	-0.190893	0.776143	conserved hypothetical protein
PA0876	NA	0.23563	0.690307	probable transcriptional regulator
PA0877	NA	-0.723	0.376337	probable transcriptional regulator
PA0887	acsA	0.574909	0.224251	acetyl-coenzyme A synthetase
PA0888	aotJ	-0.474253	0.199665	arginine/ornithine binding protein AotJ
PA0889	aotQ	-0.182013	0.715599	arginine/ornithine transport protein AotQ
PA0890	aotM	0.782473	0.0975	arginine/ornithine transport protein AotM
PA0891	NA	1.19353	0.0182755	hypothetical protein
PA0893	argR	0.361312	0.490691	transcriptional regulator ArgR
PA0895	aruC	-0.143865	0.769903	N2-Succinylornithine 5-aminotransferase (SOAT) = N2-acetylornithine 5-aminotransferase (ACOAT)
PA0896	aruF	0.467708	0.420745	subunit I of arginine N2-succinyltransferase = ornithine N2-succinyltransferase
PA0901	aruE	-0.0183083	0.969715	N-Succinylglutamate desuccinylase
PA0902	NA	-2.12891	0.000495512	hypothetical protein
PA0903	alaS	-0.742012	0.0880447	alanyl-tRNA synthetase
PA0904	lysC	-0.172026	0.572901	aspartate kinase alpha and beta chain
PA0905	rsmA	-0.967513	0.0285307	RsmA
PA0906	alpR	-0.257054	0.551054	lysis phenotype repressor, AlpR
PA0907	alpA	-0.316415	0.625145	lysis phenotype activator, AlpA
PA0913	mgtE	0.28137	0.490328	MgtE
PA0916	NA	1.00668	0.0362533	conserved hypothetical protein
PA0917	kup	-0.448184	0.249384	potassium uptake protein Kup
PA0919	NA	-0.533707	0.273619	alanyl-phosphatidylglycerol hydrolase
PA0920	NA	0.072322	0.907923	alanyl-phosphatidylglycerol synthase
PA0921	NA	0.503441	0.420745	hypothetical protein
PA0922	NA	-1.15321	0.0012428	hypothetical protein
PA0923	dinB	0.513555	0.339655	DNA Polymerase IV, DinB
PA0924	NA	0.384699	0.504311	hypothetical protein
PA0925	NA	-0.726068	0.237178	hypothetical protein
PA0926	NA	0.37344	0.600975	hypothetical protein
PA0927	ldhA	0.0521339	0.941504	D-lactate dehydrogenase (fermentative)
PA0928	gacS	0.710855	0.00784734	sensor/response regulator hybrid
PA0929	NA	-0.277854	0.625145	two-component response regulator
PA0931	pirA	0.299962	0.583597	ferric enterobactin receptor PirA
PA0932	cysM	0.448747	0.21971	cysteine synthase B
PA0933	ygcA	0.525907	0.173623	probable RNA methyltransferase
PA0934	relA	-0.727727	0.0385013	GTP pyrophosphokinase
PA0935	NA	-0.488435	0.249948	conserved hypothetical protein
PA0936	lpxO2	-1.12256	0.0235054	lipopolysaccharide biosynthetic protein LpxO2
PA0937	NA	0.165196	0.816224	conserved hypothetical protein
PA0938	wzz2	-0.0157561	0.982481	Wzz2
PA0942	NA	-0.968844	0.0202511	probable transcriptional regulator
PA0943	NA	-1.73016	0.00162798	hypothetical protein
PA0944	purN	0.0962187	0.887377	phosphoribosylaminoimidazole synthetase
PA0945	purM	0.0789655	0.832536	phosphoribosylaminoimidazole synthetase
PA0946	NA	-0.33505	0.381878	hypothetical protein
PA0947	NA	0.100015	0.857227	conserved hypothetical protein
PA0948	NA	-0.483332	0.508661	hypothetical protein
PA0949	wrbA	0.271258	0.575718	Trp repressor binding protein WrbA
PA0950	NA	0.309409	0.638125	probable arsenate reductase
PA0951	NA	-0.108889	0.849647	probable ribonuclease
PA0953	NA	-0.845558	0.0302312	probable thioredoxin
PA0955	NA	0.553783	0.106042	hypothetical protein
PA0956	proS	1.05288	0.00130406	prolyl-tRNA synthetase
PA0958	oprD	0.20455	0.764286	Basic amino acid, basic peptide and imipenem outer membrane porin OprD precursor
PA0959	NA	-2.71918	0.000126907	hypothetical protein
PA0962	dps	-1.05774	0.146151	DNA-binding protein from starved cells, Dps
PA0963	aspS	-0.573497	0.140036	aspartyl-tRNA synthetase
PA0964	pmpR	-0.0327113	0.935378	pqsR-mediated PQS regulator, PmpR
PA0966	ruvA	0.553848	0.14942	Holliday junction DNA helicase RuvA
PA0967	ruvB	-0.252477	0.642971	Holliday junction DNA helicase RuvB
PA0968	NA	-0.246653	0.45989	conserved hypothetical protein
PA0969	tolQ	-0.350034	0.341859	TolQ protein
PA0970	tolR	-1.31613	0.00219211	TolR protein
PA0971	tolA	-1.00617	0.00540354	TolA protein
PA0972	tolB	-1.59066	0.00090093	TolB protein
PA0973	oprL	-0.764576	0.0496808	Peptidoglycan associated lipoprotein OprL precursor
PA0974	NA	-0.0600096	0.896058	conserved hypothetical protein
PA0975	NA	0.697423	0.106386	probable radical activating enzyme
PA0976	NA	0.767596	0.178305	conserved hypothetical protein
PA0994	cupC3	-0.379812	0.447385	usher CupC3
PA0995	ogt	-0.34798	0.488681	methylated-DNA--protein-cysteine methyltransferase
PA0996	pqsA	2.78976	0.0327213	PqsA
PA1001	phnA	-0.0628045	0.965841	anthranilate synthase component I
PA1003	mvfR	0.0319718	0.965841	Transcriptional regulator MvfR
PA1004	nadA	-2.91966	0.000100416	quinolinate synthetase A
PA1005	NA	0.159763	0.688399	conserved hypothetical protein
PA1007	NA	-0.336057	0.437067	conserved hypothetical protein
PA1008	bcp	-0.392482	0.507584	bacterioferritin comigratory protein
PA1009	NA	0.624553	0.0537785	hypothetical protein
PA1010	dapA	-1.24809	0.000279891	dihydrodipicolinate synthase
PA1011	NA	-0.452776	0.0866701	hypothetical protein
PA1012	NA	0.0691831	0.903968	conserved hypothetical protein
PA1013	purC	-0.089065	0.931422	phosphoribosylaminoimidazole-succinocarboxamide synthase
PA1029	NA	-0.116708	0.849647	hypothetical protein
PA1030	NA	0.698809	0.176753	hypothetical protein
PA1031	NA	1.47203	0.000905476	conserved hypothetical protein
PA1032	quiP	0.100456	0.802796	QuiP
PA1033	NA	0.144505	0.743089	probable glutathione S-transferase
PA1034	NA	0.605387	0.286166	hypothetical protein
PA1036	NA	0.649151	0.166029	hypothetical protein
PA1037	NA	0.326342	0.549512	conserved hypothetical protein
PA1039	NA	-0.246594	0.753545	conserved hypothetical protein
PA1040	NA	0.764011	0.244891	hypothetical protein
PA1041	NA	-0.373126	0.57666	probable outer membrane protein precursor
PA1042	NA	-1.54325	0.00545262	conserved hypothetical protein
PA1043	NA	-0.430122	0.486911	hypothetical protein
PA1045	NA	0.297799	0.504311	hypothetical protein
PA1046	NA	1.44281	0.0107723	hypothetical protein
PA1047	NA	0.906979	0.0263326	probable esterase
PA1048	NA	-0.679371	0.202286	probable outer membrane protein precursor
PA1049	pdxH	-0.805463	0.208952	pyridoxine 5'-phosphate oxidase
PA1050	NA	0.137544	0.850302	conserved hypothetical protein
PA1051	NA	1.09472	0.117754	probable transporter
PA1052	NA	1.07924	0.0807885	conserved hypothetical protein
PA1053	NA	-0.723829	0.0257361	conserved hypothetical protein
PA1054	shaA	0.559403	0.10189	ShaA
PA1056	shaC	0.576535	0.147925	ShaC
PA1057	shaD	-0.0326739	0.965841	ShaD
PA1060	NA	-0.334549	0.512479	hypothetical protein
PA1062	NA	0.846251	0.0845345	hypothetical protein
PA1066	NA	-0.370969	0.456825	probable short-chain dehydrogenase
PA1068	NA	0.0834294	0.876493	probable heat shock protein (hsp90 family)
PA1069	NA	-0.632976	0.238186	hypothetical protein
PA1072	braE	0.287552	0.590719	branched-chain amino acid transport protein BraE
PA1073	braD	-0.529051	0.24019	branched-chain amino acid transport protein BraD
PA1074	braC	-0.348587	0.249384	branched-chain amino acid transport protein BraC
PA1075	NA	-0.900507	0.0514713	hypothetical protein
PA1076	NA	-0.947645	0.0757283	hypothetical protein
PA1078	flgC	1.23096	0.0913549	flagellar basal-body rod protein FlgC
PA1079	flgD	1.10483	0.0885203	flagellar basal-body rod modification protein FlgD
PA1080	flgE	0.272607	0.876493	flagellar hook protein FlgE
PA1082	flgG	1.64332	0.109086	flagellar basal-body rod protein FlgG
PA1083	flgH	0.20746	0.894966	flagellar L-ring protein precursor FlgH
PA1084	flgI	3.06315	0.00644423	flagellar P-ring protein precursor FlgI
PA1086	flgK	0.611167	0.462906	flagellar hook-associated protein 1 FlgK
PA1097	fleQ	-0.630316	0.244821	transcriptional regulator FleQ
PA1099	fleR	1.71686	0.0029289	two-component response regulator
PA1101	fliF	1.43782	0.0108859	Flagella M-ring outer membrane protein precursor
PA1102	fliG	0.0617362	0.903968	flagellar motor switch protein FliG
PA1103	NA	0.375904	0.579314	probable flagellar assembly protein
PA1104	fliI	1.0007	0.109134	flagellum-specific ATP synthase FliI
PA1106	NA	-2.38398	0.000739813	hypothetical protein
PA1110	NA	0.288274	0.611256	hypothetical protein
PA1112	NA	-0.530378	0.199195	conserved hypothetical protein
PA1113	NA	-0.268608	0.617667	probable ATP-binding/permease fusion ABC transporter
PA1114	NA	-1.01681	0.12973	hypothetical protein
PA1115	NA	-0.853135	0.0502093	hypothetical protein
PA1116	NA	0.276431	0.606083	hypothetical protein
PA1117	NA	-0.454846	0.562923	hypothetical protein
PA1118	NA	-0.736441	0.0385013	hypothetical protein
PA1119	yfiB	0.529514	0.336203	YfiB
PA1121	yfiR	-0.262093	0.745378	YfiR
PA1122	NA	-0.354956	0.402275	putative peptide deformylase
PA1123	NA	0.654369	0.138522	hypothetical protein
PA1124	dgt	-0.111979	0.843736	deoxyguanosinetriphosphate triphosphohydrolase
PA1125	NA	-0.9801	0.0992056	probable cobalamin biosynthetic protein
PA1126	NA	-0.444547	0.406818	hypothetical protein
PA1128	NA	0.165538	0.705104	probable transcriptional regulator
PA1134	NA	0.692897	0.112946	hypothetical protein
PA1136	NA	0.546082	0.247805	probable transcriptional regulator
PA1139	NA	-0.470347	0.469102	hypothetical protein
PA1140	NA	0.0314986	0.964013	conserved hypothetical protein
PA1141	NA	0.69139	0.154522	probable transcriptional regulator
PA1142	NA	1.62649	0.000920591	probable transcriptional regulator
PA1145	NA	-0.752035	0.191021	probable transcriptional regulator
PA1155	nrdB	-1.41304	0.00325636	NrdB, tyrosyl radical-harboring component of class Ia ribonucleotide reductase
PA1156	nrdA	-0.611066	0.175452	NrdA, catalytic component of class Ia ribonucleotide reductase
PA1158	NA	-0.846991	0.116714	probable two-component sensor
PA1159	NA	-0.533071	0.221057	probable cold-shock protein
PA1161	rrmA	0.763457	0.131806	rRNA methyltransferase
PA1162	dapE	0.850016	0.0296444	succinyl-diaminopimelate desuccinylase
PA1164	NA	-0.572166	0.11848	conserved hypothetical protein
PA1169	NA	0.221073	0.754069	probable lipoxygenase
PA1170	NA	0.25167	0.629946	conserved hypothetical protein
PA1174	napA	-0.467373	0.462906	periplasmic nitrate reductase protein NapA
PA1178	oprH	-1.17869	0.00743915	PhoP/Q and low Mg2+ inducible outer membrane protein H1 precursor
PA1179	phoP	-1.00552	0.0380056	two-component response regulator PhoP
PA1180	phoQ	-0.573645	0.29808	two-component sensor PhoQ
PA1181	NA	-0.101869	0.86645	conserved hypothetical protein
PA1182	NA	-0.0657182	0.916862	probable transcriptional regulator
PA1183	dctA	-4.12233	1.83692e-06	C4-dicarboxylate transport protein
PA1187	NA	-0.617431	0.204449	probable acyl-CoA dehydrogenase
PA1190	NA	-1.31579	0.00325636	conserved hypothetical protein
PA1192	NA	-0.391024	0.310388	conserved hypothetical protein
PA1193	NA	-0.588005	0.39199	hypothetical protein
PA1194	NA	1.00478	0.0736629	probable amino acid permease
PA1196	ddaR	0.565756	0.376247	transcriptional regulator DdaR
PA1197	NA	1.05969	0.00547731	hypothetical protein
PA1198	NA	-1.0263	0.000429642	conserved hypothetical protein
PA1199	NA	0.664493	0.0811705	probable lipoprotein
PA1200	NA	1.25019	0.0124016	conserved hypothetical protein
PA1202	NA	0.171949	0.850302	probable hydrolase
PA1205	NA	0.384499	0.508661	conserved hypothetical protein
PA1206	NA	0.0328777	0.962095	hypothetical protein
PA1207	kefB	-0.928883	0.0964443	glutathione-regulated potassium-efflux system protein KefB
PA1208	NA	0.0276487	0.965929	conserved hypothetical protein
PA1209	NA	0.0492875	0.95747	hypothetical protein
PA1210	NA	-0.441668	0.693374	conserved hypothetical protein
PA1222	NA	1.17705	0.00547731	probable membrane-bound lytic murein transglycolase A
PA1223	NA	0.788674	0.254645	probable transcriptional regulator
PA1224	NA	1.55675	0.0105102	probable NAD(P)H dehydrogenase
PA1226	NA	-0.403299	0.568337	probable transcriptional regulator
PA1227	NA	0.656137	0.314989	hypothetical protein
PA1229	NA	0.502734	0.335941	probable transcriptional regulator
PA1242	sprP	-0.158613	0.820907	SprP
PA1243	NA	1.08744	0.111737	probable sensor/response regulator hybrid
PA1245	aprX	-0.14277	0.814966	AprX
PA1247	aprE	-0.149309	0.889006	alkaline protease secretion protein AprE
PA1250	aprI	0.749807	0.204449	alkaline proteinase inhibitor AprI
PA1263	NA	0.292081	0.640058	hypothetical protein
PA1264	NA	0.372892	0.593437	probable transcriptional regulator
PA1271	NA	-0.344412	0.341347	probable tonB-dependent receptor
PA1272	cobO	-1.29836	0.0291855	cob(I)alamin adenosyltransferase
PA1273	cobB	0.753486	0.199665	cobyrinic acid a,c-diamide synthase
PA1277	cobQ	0.403248	0.572901	cobyric acid synthase
PA1282	NA	-0.302722	0.644227	probable major facilitator superfamily (MFS) transporter
PA1284	NA	0.314816	0.717938	probable acyl-CoA dehydrogenase
PA1285	NA	-1.26087	0.0331637	probable transcriptional regulator
PA1287	NA	-1.55428	8.69815e-05	probable glutathione peroxidase
PA1288	NA	0.29124	0.369089	probable outer membrane protein precursor
PA1289	NA	-0.389282	0.61535	hypothetical protein
PA1290	NA	-0.731314	0.282393	probable transcriptional regulator
PA1291	NA	-0.248118	0.7168	hypothetical protein
PA1292	NA	0.743347	0.107734	probable 3-mercaptopyruvate sulfurtransferase
PA1293	NA	-0.225459	0.774271	hypothetical protein
PA1294	rnd	0.0189734	0.972326	ribonuclease D
PA1296	NA	0.546038	0.173049	probable 2-hydroxyacid dehydrogenase
PA1297	NA	2.09909	3.17991e-05	probable metal transporter
PA1298	NA	0.974114	0.200688	conserved hypothetical protein
PA1299	NA	0.568286	0.170634	conserved hypothetical protein
PA1300	NA	0.066083	0.91893	ECF sigma factor
PA1301	NA	-0.532403	0.265884	probable transmembrane sensor
PA1302	NA	-1.53222	0.0023829	probable heme utilization protein precursor
PA1303	NA	-1.14159	0.152866	signal peptidase
PA1304	NA	-0.28901	0.630018	probable oligopeptidase
PA1305	NA	-0.805041	0.0441854	hypothetical protein
PA1306	NA	0.252569	0.590149	probable HIT family protein
PA1307	NA	0.0800224	0.843736	conserved hypothetical protein
PA1308	NA	0.570357	0.24019	hypothetical protein
PA1309	NA	-0.708098	0.38077	probable transcriptional regulator
PA1312	NA	0.750215	0.116067	probable transcriptional regulator
PA1315	NA	0.559864	0.505724	probable transcriptional regulator
PA1316	NA	0.7815	0.332043	probable major facilitator superfamily (MFS) transporter
PA1317	cyoA	-1.0251	0.0672808	cytochrome o ubiquinol oxidase subunit II
PA1318	cyoB	-3.62137	2.60879e-05	cytochrome o ubiquinol oxidase subunit I
PA1321	cyoE	-3.15623	0.000152823	cytochrome o ubiquinol oxidase protein CyoE
PA1323	NA	0.258155	0.695674	hypothetical protein
PA1324	NA	-0.749409	0.170345	hypothetical protein
PA1325	NA	-0.613445	0.309611	conserved hypothetical protein
PA1326	ilvA2	1.18196	0.0179026	threonine dehydratase, biosynthetic
PA1327	NA	0.894575	0.0317943	probable protease
PA1342	aatJ	0.627623	0.133901	AatJ
PA1343	NA	-1.90297	0.077374	hypothetical protein
PA1344	NA	-0.579938	0.234645	probable short-chain dehydrogenase
PA1345	NA	-0.2099	0.72073	hypothetical protein
PA1354	NA	0.481953	0.504889	hypothetical protein
PA1356	NA	-0.159066	0.832047	hypothetical protein
PA1357	NA	0.830797	0.223208	conserved hypothetical protein
PA1358	NA	0.971841	0.0572097	hypothetical protein
PA1359	NA	1.3154	0.049565	probable transcriptional regulator
PA1360	NA	1.2063	0.0218824	conserved hypothetical protein
PA1361	norM	0.350667	0.388348	NorM
PA1362	NA	-0.115783	0.914998	hypothetical protein
PA1363	NA	0.0550659	0.933477	ECF sigma factor
PA1364	NA	-0.124801	0.849647	probable transmembrane sensor
PA1365	NA	-0.258516	0.642921	probable siderophore receptor
PA1373	fabF2	0.13314	0.803893	3-oxoacyl-acyl carrier protein synthase II
PA1374	NA	0.669698	0.221979	hypothetical protein
PA1376	aceK	0.0809635	0.884743	isocitrate dehydrogenase kinase/phosphatase
PA1396	NA	0.5091	0.27245	probable two-component sensor
PA1399	NA	-0.206455	0.791884	probable transcriptional regulator
PA1400	NA	0.313031	0.586971	probable pyruvate carboxylase
PA1405	NA	0.350761	0.460351	probable helicase
PA1406	NA	0.510459	0.546882	hypothetical protein
PA1407	NA	-0.0130828	0.986475	hypothetical protein
PA1408	NA	0.242318	0.65123	hypothetical protein
PA1409	aphA	0.319305	0.67325	acetylpolyamine aminohydrolase
PA1411	NA	0.231347	0.71443	hypothetical protein
PA1413	NA	0.191284	0.877377	probable transcriptional regulator
PA1414	NA	1.69002	0.00612004	hypothetical protein
PA1415	NA	-0.0337892	0.96402	hypothetical protein
PA1416	NA	-0.0930497	0.896086	conserved hypothetical protein
PA1417	NA	0.557191	0.48259	probable decarboxylase
PA1418	NA	0.557737	0.249722	probable sodium:solute symport protein
PA1422	gbuR	0.82118	0.034332	GbuR
PA1425	NA	0.102739	0.88501	probable ATP-binding component of ABC transporter
PA1427	NA	0.440256	0.456316	hypothetical protein
PA1432	lasI	-4.67346	6.67313e-05	autoinducer synthesis protein LasI
PA1433	NA	-0.129384	0.821288	conserved hypothetical protein
PA1436	NA	-0.114103	0.883574	probable Resistance-Nodulation-Cell Division (RND) efflux transporter
PA1437	NA	-0.934978	0.0164604	probable two-component response regulator
PA1440	NA	0.486854	0.406818	hypothetical protein
PA1441	NA	2.45031	0.00484248	putative flagellar hook-length control protein FliK
PA1442	NA	0.541586	0.322263	conserved hypothetical protein
PA1443	fliM	1.05664	0.00750203	flagellar motor switch protein FliM
PA1445	fliO	0.73721	0.228506	flagellar protein FliO
PA1446	fliP	0.509628	0.335941	flagellar biosynthetic protein FliP
PA1450	NA	0.503815	0.411062	conserved hypothetical protein
PA1451	NA	-0.403894	0.724273	conserved hypothetical protein
PA1453	flhF	1.17518	0.0191791	flagellar biosynthesis protein FlhF
PA1454	fleN	0.860311	0.0223091	flagellar synthesis regulator FleN
PA1455	fliA	0.365852	0.318489	sigma factor FliA
PA1456	cheY	0.0573834	0.924039	two-component response regulator CheY
PA1457	cheZ	-0.0286211	0.968087	chemotaxis protein CheZ
PA1458	NA	0.655279	0.0385013	probable two-component sensor
PA1462	NA	-0.639644	0.347711	probable plasmid partitioning protein
PA1463	NA	0.931469	0.0359469	hypothetical protein
PA1467	NA	-1.01004	0.0368653	hypothetical protein
PA1468	NA	1.09229	0.171214	hypothetical protein
PA1469	NA	0.565842	0.391618	hypothetical protein
PA1474	NA	0.331592	0.576933	hypothetical protein
PA1475	ccmA	0.582748	0.190275	heme exporter protein CcmA
PA1476	ccmB	0.112681	0.821581	heme exporter protein CcmB
PA1477	ccmC	-1.07609	0.0343435	heme exporter protein CcmC
PA1479	ccmE	-0.381342	0.532277	cytochrome C-type biogenesis protein CcmE
PA1480	ccmF	0.269403	0.696995	cytochrome C-type biogenesis protein CcmF
PA1483	cycH	0.801946	0.138997	cytochrome c-type biogenesis protein
PA1490	NA	0.43853	0.462906	probable transcriptional regulator
PA1491	NA	0.258388	0.654712	probable transporter
PA1493	cysP	-0.705378	0.0783882	sulfate-binding protein of ABC transporter
PA1494	muiA	-0.587957	0.361415	mucoidy inhibitor gene A
PA1500	NA	-1.0736	0.129218	probable oxidoreductase
PA1501	NA	0.0152132	0.985304	conserved hypothetical protein
PA1502	gcl	-0.94488	0.0960777	glyoxylate carboligase
PA1504	NA	0.81017	0.0405516	probable transcriptional regulator
PA1505	moaA2	0.242648	0.608359	molybdopterin biosynthetic protein A2
PA1506	NA	0.997586	0.050602	hypothetical protein
PA1507	NA	0.464637	0.319104	probable transporter
PA1509	tplEi	1.13536	0.0651218	immunity protein, TplEi
PA1511	vgrG2a	-0.0616994	0.937566	VgrG2a
PA1513	NA	-0.0369827	0.955972	hypothetical protein
PA1515	alc	-0.233157	0.707217	allantoicase
PA1517	NA	-0.709147	0.361245	conserved hypothetical protein
PA1518	NA	-0.971668	0.0969151	conserved hypothetical protein
PA1519	NA	1.04557	0.095086	probable transporter
PA1520	NA	0.852129	0.131601	probable transcriptional regulator
PA1522	NA	0.802894	0.113627	hypothetical protein
PA1523	xdhB	0.192602	0.669479	xanthine dehydrogenase
PA1524	xdhA	0.642442	0.138566	xanthine dehydrogenase
PA1525	alkB2	0.186871	0.793894	alkane-1-monooxygenase 2
PA1527	NA	0.42424	0.374349	conserved hypothetical protein
PA1528	zipA	-0.6207	0.147154	cell division protein ZipA
PA1529	lig	0.579209	0.106386	DNA ligase
PA1530	NA	-0.823958	0.122493	hypothetical protein
PA1532	dnaX	0.499573	0.182216	DNA polymerase subunits gamma and tau
PA1533	NA	-1.7381	0.00152683	conserved hypothetical protein
PA1534	recR	0.839604	0.116243	recombination protein RecR
PA1535	NA	0.895239	0.0713385	citronellyl-CoA dehydrogenase
PA1537	NA	0.495586	0.481725	probable short-chain dehydrogenase
PA1538	NA	0.529858	0.199175	probable flavin-containing monooxygenase
PA1539	NA	0.212003	0.697701	hypothetical protein
PA1541	NA	-0.201666	0.768482	probable drug efflux transporter
PA1542	NA	-0.134239	0.802439	hypothetical protein
PA1543	apt	1.37865	0.0027025	adenine phosphoribosyltransferase
PA1544	anr	0.03782	0.948739	transcriptional regulator Anr
PA1545	NA	1.91145	0.00111436	hypothetical protein
PA1546	hemN	0.101317	0.896086	oxygen-independent coproporphyrinogen III oxidase
PA1547	NA	1.03883	0.0994538	hypothetical protein
PA1549	NA	0.609413	0.154178	probable cation-transporting P-type ATPase
PA1550	NA	0.46223	0.447773	hypothetical protein
PA1551	NA	-0.135841	0.803835	probable ferredoxin
PA1552	ccoP1	0.0723795	0.883831	Cytochrome c oxidase, cbb3-type, CcoP subunit
PA1553	ccoO1	-0.173418	0.884642	Cytochrome c oxidase, cbb3-type, CcoO subunit
PA1554	ccoN1	0.55808	0.193758	Cytochrome c oxidase, cbb3-type, CcoN subunit
PA1556	ccoO2	-0.159865	0.803893	Cytochrome c oxidase, cbb3-type, CcoO subunit
PA1557	ccoN2	0.632293	0.13468	Cytochrome c oxidase, cbb3-type, CcoN subunit
PA1559	NA	-2.19033	0.00124769	hypothetical protein
PA1560	NA	-1.35723	0.13485	hypothetical protein
PA1561	aer	-0.409196	0.506749	aerotaxis receptor Aer
PA1562	acnA	0.57191	0.166861	aconitate hydratase 1
PA1563	NA	0.197952	0.727784	conserved hypothetical protein
PA1564	NA	0.308599	0.545358	conserved hypothetical protein
PA1565	pauB2	-0.29158	0.632426	FAD-dependent oxidoreductase
PA1571	NA	-1.08788	0.0668239	hypothetical protein
PA1572	NA	-1.26257	0.0104329	conserved hypothetical protein
PA1573	NA	-0.838945	0.0841454	conserved hypothetical protein
PA1575	NA	-0.165767	0.824701	hypothetical protein
PA1576	NA	0.247858	0.428835	probable 3-hydroxyisobutyrate dehydrogenase
PA1577	NA	-0.465534	0.442795	hypothetical protein
PA1578	NA	-0.399476	0.494163	hypothetical protein
PA1579	NA	-1.33692	0.00231055	hypothetical protein
PA1580	gltA	0.0374888	0.937566	citrate synthase
PA1581	sdhC	0.85934	0.0478419	succinate dehydrogenase (C subunit)
PA1582	sdhD	1.00791	0.0136427	succinate dehydrogenase (D subunit)
PA1583	sdhA	1.35875	4.60929e-05	succinate dehydrogenase (A subunit)
PA1584	sdhB	0.910896	0.0059516	succinate dehydrogenase (B subunit)
PA1585	sucA	-0.114088	0.802888	2-oxoglutarate dehydrogenase (E1 subunit)
PA1586	sucB	-0.353622	0.399898	dihydrolipoamide succinyltransferase (E2 subunit)
PA1587	lpd	-1.40356	0.000280795	dihydrolipoamide dehydrogenase Lpd
PA1588	sucC	-0.813917	0.0191791	succinyl-CoA synthetase beta chain
PA1589	sucD	-0.434455	0.337941	succinyl-CoA synthetase alpha chain
PA1590	braB	-0.206097	0.583928	branched chain amino acid transporter
PA1591	NA	-0.301399	0.6405	hypothetical protein
PA1592	NA	-1.4577	0.0447487	hypothetical protein
PA1593	NA	-0.0594244	0.941327	hypothetical protein
PA1596	htpG	-1.65675	0.0099057	heat shock protein HtpG
PA1599	NA	0.295437	0.671877	probable transcriptional regulator
PA1600	NA	1.98378	0.00189552	probable cytochrome c
PA1601	NA	0.229794	0.749838	probable aldehyde dehydrogenase
PA1602	NA	1.87694	0.000404552	probable oxidoreductase
PA1604	NA	0.514975	0.286166	hypothetical protein
PA1605	NA	-0.174387	0.81782	hypothetical protein
PA1607	NA	-1.13243	0.0125053	conserved hypothetical protein
PA1608	NA	0.923859	0.0196089	probable chemotaxis transducer
PA1609	fabB	-0.559274	0.356905	beta-ketoacyl-ACP synthase I
PA1610	fabA	0.214226	0.690841	beta-hydroxydecanoyl-ACP dehydrase
PA1611	NA	-0.0312426	0.959308	hybrid sensor kinase
PA1613	NA	0.770843	0.061618	hypothetical protein
PA1614	gpsA	0.125767	0.793894	glycerol-3-phosphate dehydrogenase, biosynthetic
PA1615	NA	0.465434	0.527253	probable lipase
PA1617	NA	0.28349	0.416024	probable AMP-binding enzyme
PA1618	NA	-1.06669	0.0447487	conserved hypothetical protein
PA1619	NA	0.696198	0.305587	probable transcriptional regulator
PA1623	NA	-0.0934782	0.814851	conserved hypothetical protein
PA1625	NA	0.551031	0.265273	conserved hypothetical protein
PA1626	NA	-0.896714	0.109134	probable major facilitator superfamily (MFS) transporter
PA1627	NA	1.36348	0.00498073	probable transcriptional regulator
PA1628	NA	0.870787	0.219334	probable 3-hydroxyacyl-CoA dehydrogenase
PA1629	NA	-0.474681	0.393001	probable enoyl-CoA hydratase/isomerase
PA1630	NA	-0.334201	0.447446	probable transcriptional regulator
PA1631	NA	0.57357	0.302421	probable acyl-CoA dehydrogenase
PA1634	kdpB	-0.594274	0.335941	potassium-transporting ATPase, B chain
PA1636	kdpD	-0.575591	0.247805	two-component sensor KdpD
PA1639	NA	0.635744	0.19543	hypothetical protein
PA1640	NA	0.87563	0.018812	conserved hypothetical protein
PA1641	NA	-0.231339	0.71088	hypothetical protein
PA1642	selD	-0.0708803	0.875093	selenophosphate synthetase
PA1643	NA	-0.701072	0.0331637	conserved hypothetical protein
PA1644	NA	1.00306	0.00358328	conserved hypothetical protein
PA1645	NA	1.33103	0.0103946	hypothetical protein
PA1646	NA	-0.148505	0.833086	probable chemotaxis transducer
PA1647	NA	-0.021018	0.97524	probable sulfate transporter
PA1650	NA	0.0467983	0.937098	probable transporter
PA1653	NA	0.655318	0.265884	probable transcriptional regulator
PA1654	NA	-0.28476	0.497885	probable aminotransferase
PA1655	NA	-0.118996	0.841934	probable glutathione S-transferase
PA1660	hsiG2	0.12724	0.849647	HsiG2
PA1667	hsiJ2	-0.340329	0.607459	HsiJ2
PA1669	icmF2	0.452479	0.345859	IcmF2
PA1671	stk1	0.754485	0.225996	Stk1
PA1672	NA	-0.749744	0.0894652	hypothetical protein
PA1673	NA	-1.80184	0.0179026	hypothetical protein
PA1674	folE2	1.01251	0.0572097	GTP cyclohydrolase I precursor
PA1675	NA	0.956163	0.0250255	conserved hypothetical protein
PA1676	NA	1.31715	0.00547731	hypothetical protein
PA1677	NA	-0.636786	0.330263	conserved hypothetical protein
PA1678	NA	-1.00142	0.164043	probable DNA methylase
PA1679	NA	0.602384	0.272063	hypothetical protein
PA1680	NA	0.997278	0.0313878	hypothetical protein
PA1681	aroC	-0.530597	0.360935	chorismate synthase
PA1682	NA	-0.0672616	0.924484	probable MFS metabolite transporter
PA1684	NA	0.17456	0.723657	1,2-dihydroxy-3-keto-5-methylthiopentene dioxygenase MtnD
PA1685	masA	-0.0346009	0.962903	enolase-phosphatase E-1
PA1686	alkA	0.486229	0.44579	DNA-3-methyladenine glycosidase II
PA1687	speE	-0.652286	0.162039	spermidine synthase
PA1688	NA	-0.556859	0.363364	hypothetical protein
PA1689	NA	-0.874724	0.117667	conserved hypothetical protein
PA1708	popB	1.46123	0.0399502	translocator protein PopB
PA1710	exsC	0.922606	0.0976979	ExsC, exoenzyme S synthesis protein C precursor.
PA1713	exsA	0.767881	0.334764	transcriptional regulator ExsA
PA1715	pscB	0.684835	0.318998	type III export apparatus protein
PA1723	pscJ	0.718958	0.305426	type III export protein PscJ
PA1726	bglX	-0.368672	0.445423	periplasmic beta-glucosidase
PA1727	mucR	-0.70696	0.105593	MucR
PA1728	NA	-0.777709	0.134901	hypothetical protein
PA1729	NA	-1.21246	0.0098075	conserved hypothetical protein
PA1730	NA	0.646199	0.114784	conserved hypothetical protein
PA1736	NA	-0.769964	0.240082	probable acyl-CoA thiolase
PA1737	NA	0.257847	0.640058	probable 3-hydroxyacyl-CoA dehydrogenase
PA1738	NA	-0.872965	0.155094	probable transcriptional regulator
PA1739	NA	-0.330111	0.54093	probable oxidoreductase
PA1740	NA	-0.632346	0.365136	hypothetical protein
PA1742	pauD2	-0.172586	0.666242	Glutamine amidotransferase class I
PA1745	NA	0.108013	0.889079	hypothetical protein
PA1746	NA	-0.309699	0.581814	hypothetical protein
PA1748	NA	0.351536	0.533134	probable enoyl-CoA hydratase/isomerase
PA1749	NA	-1.97492	4.63165e-06	hypothetical protein
PA1750	NA	-0.619415	0.391786	phospho-2-dehydro-3-deoxyheptonate aldolase
PA1752	NA	-0.087188	0.87324	hypothetical protein
PA1753	NA	-0.42957	0.260026	conserved hypothetical protein
PA1754	cysB	-0.170851	0.783288	transcriptional regulator CysB
PA1755	NA	-0.0947627	0.887377	hypothetical protein
PA1756	cysH	0.393275	0.420366	3'-phosphoadenosine-5'-phosphosulfate reductase
PA1757	thrH	-0.432207	0.54093	homoserine kinase
PA1758	pabB	0.410129	0.405509	para-aminobenzoate synthase component I
PA1759	NA	0.504478	0.117754	probable transcriptional regulator
PA1760	NA	-0.264247	0.484217	probable transcriptional regulator
PA1766	NA	-1.54511	0.0704178	hypothetical protein
PA1767	NA	0.104194	0.814544	hypothetical protein
PA1768	NA	0.312923	0.432365	hypothetical protein
PA1769	NA	0.948848	0.0194784	conserved hypothetical protein
PA1770	ppsA	-1.03082	0.0272091	phosphoenolpyruvate synthase
PA1772	NA	-0.739954	0.0502093	probable methyltransferase
PA1773	cmaX	-0.843618	0.146903	CmaX protein
PA1774	crfX	0.791484	0.167831	CrfX protein
PA1775	cmpX	-1.22709	0.00617035	conserved cytoplasmic membrane protein, CmpX protein
PA1776	sigX	0.15773	0.857227	ECF sigma factor SigX
PA1777	oprF	-1.66674	0.00658123	Major porin and structural outer membrane porin OprF precursor
PA1779	NA	-0.544982	0.440425	assimilatory nitrate reductase
PA1781	nirB	-0.850091	0.0684355	assimilatory nitrite reductase large subunit
PA1784	NA	-0.271971	0.597151	hypothetical protein
PA1787	acnB	0.488645	0.126776	aconitate hydratase 2
PA1788	NA	-0.473794	0.198134	hypothetical protein
PA1789	NA	-1.01555	0.0963717	hypothetical protein
PA1790	NA	-0.12911	0.875093	hypothetical protein
PA1791	NA	0.677218	0.173049	hypothetical protein
PA1792	NA	-0.206508	0.799336	conserved hypothetical protein
PA1793	ppiB	-0.406626	0.319248	peptidyl-prolyl cis-trans isomerase B
PA1794	glnS	-0.307175	0.44579	glutaminyl-tRNA synthetase
PA1795	cysS	-1.94831	0.0466509	cysteinyl-tRNA synthetase
PA1796	folD	-1.22197	0.00115631	5,10-methylene-tetrahydrofolate dehydrogenase / cyclohydrolase
PA1797	NA	-0.69376	0.200688	hypothetical protein
PA1798	parS	0.496462	0.391786	two-component sensor, ParS
PA1799	parR	-0.578344	0.432284	two-component response regulator, ParR
PA1800	tig	-0.37586	0.252826	trigger factor
PA1801	clpP	-0.559646	0.421525	ClpP
PA1802	clpX	-1.7526	1.69091e-07	ClpX
PA1803	lon	-0.963695	0.00497765	Lon protease
PA1804	hupB	-2.77895	3.42748e-08	DNA-binding protein HU
PA1805	ppiD	-2.51507	0.00384047	peptidyl-prolyl cis-trans isomerase D
PA1808	nppC	0.682744	0.236856	NppC
PA1810	nppA2	0.164953	0.7385	NppA2
PA1811	nppA1	0.248012	0.554156	NppA1
PA1812	mltD	-0.899968	0.0357397	membrane-bound lytic murein transglycosylase D precursor
PA1813	NA	0.307104	0.494163	probable hydroxyacylglutathione hydrolase
PA1814	kerV	0.26617	0.509612	KerV
PA1815	rnhA	-1.87846	0.000170369	ribonuclease H
PA1816	dnaQ	-0.758544	0.00474288	DNA polymerase III, epsilon chain
PA1817	NA	-1.489	0.00234952	hypothetical protein
PA1818	cadA	-0.248539	0.690307	lysine decarboxylase
PA1819	NA	-0.0165739	0.977168	probable amino acid permease
PA1820	nhaB	0.35105	0.447446	sodium/proton antiporter NhaB
PA1821	NA	-0.484922	0.163067	probable enoyl-CoA hydratase/isomerase
PA1822	fimL	0.0168322	0.972326	hypothetical protein
PA1823	nudC	-0.30112	0.44579	NudC
PA1825	NA	-1.90146	0.13365	hypothetical protein
PA1826	NA	0.478832	0.47663	probable transcriptional regulator
PA1829	NA	-0.112775	0.849647	hypothetical protein
PA1830	NA	-1.25629	0.00742888	hypothetical protein
PA1831	NA	-0.281375	0.532109	hypothetical protein
PA1832	NA	-1.41874	6.07814e-06	probable protease
PA1833	NA	-0.588183	0.0529147	probable oxidoreductase
PA1834	NA	0.168865	0.770922	hypothetical protein
PA1835	NA	1.37242	0.00919309	hypothetical protein
PA1836	NA	-0.446036	0.411538	probable transcriptional regulator
PA1837	NA	1.0981	0.0313878	hypothetical protein
PA1838	cysI	1.10876	0.000438737	sulfite reductase
PA1839	NA	0.1994	0.768316	hypothetical protein
PA1840	NA	0.880671	0.0503923	hypothetical protein
PA1841	NA	0.742709	0.141304	hypothetical protein
PA1842	NA	0.422272	0.478596	hypothetical protein
PA1843	metH	-0.0524394	0.937566	methionine synthase
PA1846	cti	0.49025	0.135488	cis/trans isomerase
PA1847	nfuA	-0.962668	0.0454516	NfuA
PA1848	NA	-0.0452043	0.956447	probable major facilitator superfamily (MFS) transporter
PA1850	NA	-0.249914	0.639968	probable transcriptional regulator
PA1851	NA	0.787438	0.083258	hypothetical protein
PA1852	NA	-0.282448	0.619987	hypothetical protein
PA1856	NA	0.739837	0.254815	probable cytochrome oxidase subunit
PA1857	NA	0.790983	0.0187507	conserved hypothetical protein
PA1859	NA	0.228226	0.685505	probable transcriptional regulator
PA1861	modC	0.359833	0.574059	molybdenum transport protein ModC
PA1862	modB	0.493005	0.305978	molybdenum transport protein ModB
PA1864	NA	-0.231117	0.753712	probable transcriptional regulator
PA1865	NA	-0.624293	0.132912	hypothetical protein
PA1866	NA	0.960645	0.061718	hypothetical protein
PA1872	NA	0.399236	0.420014	hypothetical protein
PA1874	NA	0.430085	0.484016	hypothetical protein
PA1879	NA	0.612381	0.341859	hypothetical protein
PA1880	NA	0.121918	0.814129	probable oxidoreductase
PA1882	NA	0.51169	0.305978	probable transporter
PA1885	NA	-0.396165	0.547998	conserved hypothetical protein
PA1886	polB	0.388293	0.351883	DNA polymerase II
PA1889	NA	-0.2914	0.58189	hypothetical protein
PA1890	NA	1.44718	0.000888601	probable glutathione S-transferase
PA1892	NA	0.485218	0.520146	hypothetical protein
PA1893	NA	1.00032	0.138166	hypothetical protein
PA1895	NA	-0.087727	0.92056	hypothetical protein
PA1903	phzE2	0.841017	0.229222	phenazine biosynthesis protein PhzE
PA1907	NA	-0.59672	0.288753	hypothetical protein
PA1910	femA	-0.501508	0.406696	ferric-mycobactin receptor, FemA
PA1911	femR	0.28727	0.655348	sigma factor regulator, FemR
PA1912	femI	-2.06286	0.000232606	ECF sigma factor, FemI
PA1915	NA	-0.0509503	0.924039	hypothetical protein
PA1920	nrdD	0.239529	0.654712	class III (anaerobic) ribonucleoside-triphosphate reductase subunit, NrdD
PA1921	NA	-0.176102	0.808743	hypothetical protein
PA1922	NA	0.0747902	0.915744	probable TonB-dependent receptor
PA1923	NA	1.10506	0.0391192	hypothetical protein
PA1925	NA	0.895941	0.154947	hypothetical protein
PA1926	NA	0.330894	0.513248	Uncharacterized protein
PA1927	metE	0.368969	0.677157	5-methyltetrahydropteroyltriglutamate-homocysteine S-methyltransferase
PA1930	NA	0.369094	0.409052	probable chemotaxis transducer
PA1941	NA	0.116534	0.875239	hypothetical protein
PA1942	NA	-1.68176	0.00640555	hypothetical protein
PA1943	NA	0.186755	0.756219	hypothetical protein
PA1944	NA	-0.11117	0.841047	hypothetical protein
PA1945	NA	0.0464373	0.959308	probable transcriptional regulator
PA1946	rbsB	0.321942	0.542234	binding protein component precursor of ABC ribose transporter
PA1948	rbsC	0.0711081	0.926245	membrane protein component of ABC ribose transporter
PA1949	rbsR	-0.387053	0.605977	ribose operon repressor RbsR
PA1957	NA	-0.969326	0.139921	hypothetical protein
PA1959	bacA	-0.51496	0.391618	bacitracin resistance protein
PA1961	NA	0.69966	0.153061	probable transcriptional regulator
PA1964	NA	-0.852482	0.146468	probable ATP-binding component of ABC transporter
PA1971	braZ	0.904024	0.0260169	branched chain amino acid transporter BraZ
PA1978	erbR	0.388766	0.551234	response regulator ErbR
PA1984	exaC	-0.348928	0.59103	NAD+ dependent aldehyde dehydrogenase ExaC
PA2009	hmgA	-0.0205814	0.976376	homogentisate 1,2-dioxygenase
PA2011	liuE	-0.595929	0.284513	3-hydroxy-3-methylglutaryl-CoA lyase
PA2012	liuD	0.740156	0.198954	methylcrotonyl-CoA carboxylase, alpha-subunit (biotin-containing)
PA2014	liuB	0.130318	0.821581	methylcrotonyl-CoA carboxylase, beta-subunit
PA2015	liuA	-0.416313	0.289439	putative isovaleryl-CoA dehydrogenase
PA2016	liuR	0.440898	0.424167	regulator of liu genes
PA2017	NA	0.0687874	0.906659	hypothetical protein
PA2018	mexY	-0.221918	0.687452	Resistance-Nodulation-Cell Division (RND) multidrug efflux transporter MexY
PA2019	mexX	0.144338	0.770922	Resistance-Nodulation-Cell Division (RND) multidrug efflux membrane fusion protein MexX precursor
PA2020	mexZ	0.405523	0.422091	MexZ
PA2021	NA	0.253247	0.752164	hypothetical protein
PA2022	NA	0.362877	0.509612	probable nucleotide sugar dehydrogenase
PA2023	galU	-1.37465	0.00389027	UTP--glucose-1-phosphate uridylyltransferase
PA2025	gor	-0.681261	0.13468	glutathione reductase
PA2026	NA	0.324647	0.608359	conserved hypothetical protein
PA2032	NA	0.048542	0.933582	probable transcriptional regulator
PA2034	NA	0.0637354	0.944828	hypothetical protein
PA2035	NA	0.327533	0.619987	probable decarboxylase
PA2039	NA	0.565078	0.358714	hypothetical protein
PA2040	pauA4	0.0999035	0.827252	Glutamylpolyamine synthetase
PA2043	NA	0.26553	0.697701	hypothetical protein
PA2044	NA	0.225041	0.636169	hypothetical protein
PA2045	NA	1.6748	0.0125053	conserved hypothetical protein
PA2049	NA	0.221663	0.71088	hypothetical protein
PA2052	cynS	0.605024	0.39199	cyanate lyase
PA2057	sppR	-0.00309525	0.995556	TonB-dependent receptor, SppR
PA2062	NA	-0.956577	0.129218	probable pyridoxal-phosphate dependent enzyme
PA2070	NA	0.254888	0.733167	hypothetical protein
PA2071	fusA2	-0.11167	0.823828	elongation factor G
PA2072	NA	0.0355389	0.962095	conserved hypothetical protein
PA2080	kynU	1.17739	0.0107419	kynureninase KynU
PA2082	kynR	0.246394	0.696409	KynR
PA2089	NA	-0.734926	0.240082	hypothetical protein
PA2113	opdO	-0.856114	0.249722	pyroglutamate porin OpdO
PA2114	NA	-0.396056	0.710685	probable major facilitator superfamily (MFS) transporter
PA2116	NA	-0.384124	0.655499	conserved hypothetical protein
PA2117	NA	-1.29047	0.0626522	hypothetical protein
PA2127	cgrA	0.42998	0.543911	cupA gene regulator A, CgrA
PA2174	NA	-0.457158	0.478066	hypothetical protein
PA2195	hcnC	-0.436738	0.600443	hydrogen cyanide synthase HcnC
PA2199	NA	-1.44928	0.0267362	probable dehydrogenase
PA2244	pslN	0.303035	0.605979	hypothetical protein
PA2246	bkdR	0.457804	0.478066	transcriptional regulator BkdR
PA2247	bkdA1	0.348077	0.545779	2-oxoisovalerate dehydrogenase (alpha subunit)
PA2248	bkdA2	0.236733	0.761065	2-oxoisovalerate dehydrogenase (beta subunit)
PA2249	bkdB	0.254533	0.687704	branched-chain alpha-keto acid dehydrogenase (lipoamide component)
PA2250	lpdV	-0.257848	0.647614	lipoamide dehydrogenase-Val
PA2251	NA	-0.50137	0.432495	hypothetical protein
PA2259	ptxS	0.93467	0.0503923	transcriptional regulator PtxS
PA2260	NA	0.531483	0.486921	hypothetical protein
PA2262	NA	1.12583	0.0113334	probable 2-ketogluconate transporter
PA2264	NA	0.816441	0.111758	conserved hypothetical protein
PA2265	NA	0.392123	0.561553	gluconate dehydrogenase
PA2266	NA	0.614389	0.266768	probable cytochrome c precursor
PA2267	NA	-3.20007	0.000495512	probable transcriptional regulator
PA2269	NA	1.67088	0.00601196	conserved hypothetical protein
PA2270	NA	1.16859	0.0517962	probable transcriptional regulator
PA2272	pbpC	0.975071	0.0121192	penicillin-binding protein 3A
PA2273	soxR	-0.605079	0.230194	SoxR
PA2275	NA	0.198458	0.821581	probable alcohol dehydrogenase (Zn-dependent)
PA2277	arsR	2.01885	3.56599e-05	ArsR protein
PA2281	NA	0.35016	0.5613	probable transcriptional regulator
PA2286	NA	0.812501	0.235971	hypothetical protein
PA2288	NA	-0.108767	0.862621	hypothetical protein
PA2289	NA	0.198692	0.776541	conserved hypothetical protein
PA2290	gcd	-0.111238	0.827252	glucose dehydrogenase
PA2291	NA	0.965047	0.0226887	probable glucose-sensitive porin
PA2298	NA	0.399452	0.568102	probable oxidoreductase
PA2299	NA	-0.409522	0.595149	probable transcriptional regulator
PA2300	chiC	0.452231	0.532154	chitinase
PA2302	ambE	0.446619	0.481399	AmbE
PA2304	ambC	-0.75882	0.223496	AmbC
PA2306	ambA	0.452959	0.424167	AmbA
PA2316	NA	1.39475	0.0107419	probable transcriptional regulator
PA2317	NA	-0.0612353	0.914998	probable oxidoreductase
PA2318	NA	-0.104439	0.898361	hypothetical protein
PA2320	gntR	-0.197723	0.765565	transcriptional regulator GntR
PA2321	gntK	0.985834	0.0676396	GntK
PA2322	gntP	1.12639	0.0410289	GntP
PA2330	NA	0.622873	0.334185	hypothetical protein
PA2358	NA	0.324469	0.646462	hypothetical protein
PA2359	sfa3	1.36377	0.009385	probable transcriptional regulator
PA2367	hcp3	0.26454	0.688399	Hcp3
PA2377	NA	1.27818	0.00883918	hypothetical protein
PA2378	NA	0.197028	0.716608	probable aldehyde dehydrogenase
PA2380	NA	-1.57115	0.00819728	hypothetical protein
PA2381	NA	0.983383	0.0450829	hypothetical protein
PA2382	lldA	-1.32502	0.146903	L-lactate dehydrogenase
PA2385	pvdQ	0.731093	0.146468	3-oxo-C12-homoserine lactone acylase PvdQ
PA2388	fpvR	0.508271	0.638112	FpvR
PA2389	pvdR	-0.308801	0.606083	PvdR
PA2390	pvdT	0.301717	0.659231	PvdT
PA2391	opmQ	0.518119	0.406683	probable outer membrane protein precursor
PA2392	pvdP	-0.00228603	0.997857	PvdP
PA2394	pvdN	0.236421	0.749975	PvdN
PA2402	NA	0.574943	0.664405	probable non-ribosomal peptide synthetase
PA2403	fpvG	0.838046	0.272063	FpvG
PA2404	fpvH	0.478716	0.666285	FpvH
PA2405	fpvJ	-0.329787	0.682498	FpvJ
PA2406	fpvK	0.153264	0.862621	FpvK
PA2407	fpvC	-1.0066	0.0845345	FpvC
PA2408	fpvD	-0.129862	0.854264	FpvD
PA2409	fpvE	0.88868	0.11181	FpvE
PA2411	NA	0.366412	0.5956	probable thioesterase
PA2413	pvdH	0.489189	0.476908	L-2,4-diaminobutyrate:2-ketoglutarate 4-aminotransferase, PvdH
PA2414	NA	-0.00585697	0.991851	L-sorbosone dehydrogenase
PA2415	NA	0.816034	0.199405	hypothetical protein
PA2417	NA	0.758612	0.122881	probable transcriptional regulator
PA2420	NA	1.1624	0.0350571	probable porin
PA2422	NA	-0.650225	0.452227	hypothetical protein
PA2424	pvdL	0.283485	0.696613	PvdL
PA2425	pvdG	0.167074	0.849647	PvdG
PA2426	pvdS	0.865807	0.116438	sigma factor PvdS
PA2428	NA	0.0110251	0.987053	hypothetical protein
PA2432	bexR	0.691544	0.405509	bistable expression regulator, BexR
PA2433	NA	1.11807	0.0569121	hypothetical protein
PA2435	NA	0.392499	0.4729	probable cation-transporting P-type ATPase
PA2436	NA	-0.736829	0.209388	hypothetical protein
PA2439	NA	-0.366459	0.571329	hypothetical protein
PA2441	NA	-0.584691	0.407455	hypothetical protein
PA2442	gcvT2	-0.508834	0.458891	glycine cleavage system protein T2
PA2443	sdaA	-0.211668	0.751807	L-serine dehydratase
PA2444	glyA2	-0.469548	0.508661	serine hydroxymethyltransferase
PA2445	gcvP2	-0.5888	0.235048	glycine cleavage system protein P2
PA2446	gcvH2	0.620515	0.426539	glycine cleavage system protein H2
PA2449	gcsR	0.0558526	0.941643	GcsR
PA2453	NA	-1.01809	0.0101258	hypothetical protein
PA2454	NA	0.818605	0.119008	hypothetical protein
PA2455	NA	1.23606	0.0536411	hypothetical protein
PA2462	NA	3.6091	4.60929e-05	hypothetical protein
PA2463	NA	1.28078	0.0407098	hypothetical protein
PA2466	foxA	-0.41315	0.411538	Ferrioxamine receptor FoxA
PA2467	foxR	-0.405575	0.462906	Anti-sigma factor FoxR
PA2468	foxI	-1.17886	0.0317943	ECF sigma factor FoxI
PA2469	NA	0.53448	0.546906	probable transcriptional regulator
PA2475	NA	1.45719	0.0350948	probable cytochrome P450
PA2476	dsbG	0.213675	0.865301	thiol:disulfide interchange protein DsbG
PA2477	NA	0.400373	0.504813	probable thiol:disulfide interchange protein
PA2478	NA	0.175299	0.845745	probable thiol:disulfide interchange protein
PA2479	NA	0.798261	0.162265	probable two-component response regulator
PA2480	NA	1.19405	0.0588207	probable two-component sensor
PA2481	NA	0.826654	0.0866701	hypothetical protein
PA2482	NA	0.627383	0.201297	probable cytochrome c
PA2483	NA	0.581653	0.291476	conserved hypothetical protein
PA2484	NA	0.543076	0.245561	conserved hypothetical protein
PA2485	NA	-0.0011083	0.997857	hypothetical protein
PA2486	ptrC	0.090681	0.914998	Pseudomonas type III repressor gene C, PtrC
PA2487	NA	1.47696	0.00452398	hypothetical protein
PA2488	NA	1.06446	0.0395146	probable transcriptional regulator
PA2489	NA	0.558753	0.303805	probable transcriptional regulator
PA2494	mexF	0.775902	0.197022	Resistance-Nodulation-Cell Division (RND) multidrug efflux transporter MexF
PA2495	oprN	0.413318	0.536783	Multidrug efflux outer membrane protein OprN precursor
PA2502	NA	-0.0255825	0.969715	hypothetical protein
PA2504	NA	-2.34212	0.00821156	hypothetical protein
PA2511	antR	0.083875	0.916686	AntR
PA2520	czcA	-0.0240608	0.976343	Resistance-Nodulation-Cell Division (RND) divalent metal cation efflux transporter CzcA
PA2523	czcR	-1.35194	0.0190289	CzcR
PA2524	czcS	-0.024126	0.97524	CzcS
PA2526	muxC	0.150461	0.814544	MuxC
PA2527	muxB	-0.577161	0.361681	MuxB
PA2528	muxA	-0.0360194	0.962095	MuxA
PA2529	NA	-0.156566	0.798315	hypothetical protein
PA2531	NA	0.124255	0.833086	probable aminotransferase
PA2532	tpx	0.391758	0.417679	thiol peroxidase
PA2535	NA	0.108	0.852564	probable oxidoreductase
PA2536	NA	-0.78023	0.27245	probable phosphatidate cytidylyltransferase
PA2539	NA	0.669611	0.381558	conserved hypothetical protein
PA2541	NA	-0.604202	0.178305	probable CDP-alcohol phosphatidyltransferase
PA2542	NA	0.659356	0.241856	conserved hypothetical protein
PA2543	NA	-1.47763	6.33785e-06	conserved hypothetical protein
PA2544	NA	0.431765	0.424667	hypothetical protein
PA2545	xthA	-0.0282945	0.959669	exodeoxyribonuclease III
PA2549	NA	-0.224817	0.573657	conserved hypothetical protein
PA2551	NA	0.427953	0.253807	probable transcriptional regulator
PA2552	NA	0.763563	0.14201	probable acyl-CoA dehydrogenase
PA2553	NA	-0.106739	0.862621	probable acyl-CoA thiolase
PA2555	NA	0.617141	0.265011	probable AMP-binding enzyme
PA2556	NA	0.162436	0.768838	probable transcriptional regulator
PA2557	NA	0.329921	0.532109	probable AMP-binding enzyme
PA2558	NA	0.742948	0.0621989	probable transport protein
PA2559	NA	0.398671	0.330278	hypothetical protein
PA2560	NA	0.467787	0.405132	hypothetical protein
PA2561	ctpH	0.937363	0.202286	CtpH
PA2562	NA	-0.342299	0.575471	hypothetical protein
PA2563	NA	1.52863	0.00036755	probable sulfate transporter
PA2567	NA	0.0792067	0.882366	hypothetical protein
PA2568	NA	0.259715	0.752164	hypothetical protein
PA2569	NA	-1.08635	0.146668	hypothetical protein
PA2571	NA	0.571334	0.157771	probable two-component sensor
PA2572	NA	-0.590731	0.229245	probable two-component response regulator
PA2573	NA	0.00463718	0.992839	probable chemotaxis transducer
PA2574	alkB1	0.32572	0.509612	alkane-1-monooxygenase
PA2575	NA	-0.994581	0.0620526	hypothetical protein
PA2577	NA	-0.633513	0.305978	probable transcriptional regulator
PA2578	NA	0.0182687	0.982185	probable acetyltransferase
PA2579	kynA	-0.345599	0.441639	L-Tryptophan:oxygen 2,3-oxidoreductase (decyclizing) KynA
PA2581	NA	-0.264607	0.509612	hypothetical protein
PA2582	NA	-1.0393	0.0126663	hypothetical protein
PA2583	NA	-0.0286868	0.955235	probable sensor/response regulator hybrid
PA2584	pgsA	0.93312	0.155454	CDP-diacylglycerol--glycerol-3-phosphate 3-phosphatidyltransferase
PA2585	uvrC	0.725705	0.267074	excinuclease ABC subunit C
PA2586	gacA	-1.30557	0.0176211	response regulator GacA
PA2591	vqsR	0.446569	0.572992	VqsR
PA2592	NA	-0.727003	0.330436	probable periplasmic spermidine/putrescine-binding protein
PA2594	NA	1.90957	0.00036755	conserved hypothetical protein
PA2599	NA	0.54104	0.420014	conserved hypothetical protein
PA2600	NA	0.85713	0.215747	hypothetical protein
PA2601	NA	0.725425	0.288032	probable transcriptional regulator
PA2602	NA	1.15853	0.0560657	3-mercaptopropionate dioxygenase
PA2603	NA	0.213628	0.769903	probable thiosulfate sulfurtransferase
PA2604	NA	-0.365266	0.400347	conserved hypothetical protein
PA2606	NA	-0.279313	0.71088	conserved hypothetical protein
PA2609	NA	0.431318	0.448837	hypothetical protein
PA2610	NA	-0.854496	0.0296179	conserved hypothetical protein
PA2611	cysG	-0.641371	0.110058	siroheme synthase
PA2612	serS	-0.263666	0.484103	seryl-tRNA synthetase
PA2613	NA	0.0510492	0.92426	conserved hypothetical protein
PA2614	lolA	-1.14089	0.111061	lipoprotein localization protein LolA
PA2615	ftsK	-0.166089	0.680997	cell division protein FtsK
PA2616	trxB1	1.18094	0.00475076	thioredoxin reductase 1
PA2617	aat	0.877107	0.0718711	leucyl/phenylalanyl-tRNA-protein transferase
PA2618	NA	0.951341	0.00957077	hypothetical protein
PA2619	infA	-0.213368	0.738196	initiation factor
PA2620	clpA	0.0105825	0.973437	ATP-binding protease component ClpA
PA2621	clpS	-0.131105	0.763189	ClpS
PA2622	cspD	0.855247	0.0346271	cold-shock protein CspD
PA2623	icd	-0.0883857	0.836249	isocitrate dehydrogenase
PA2624	idh	0.919213	0.0144088	isocitrate dehydrogenase
PA2625	NA	1.99129	0.000211034	conserved hypothetical protein
PA2626	trmU	0.698569	0.0447487	tRNA methyltransferase
PA2627	NA	0.744557	0.24019	conserved hypothetical protein
PA2628	NA	1.01737	0.0383506	hypothetical protein
PA2629	purB	0.237275	0.618632	adenylosuccinate lyase
PA2630	NA	0.348625	0.546818	conserved hypothetical protein
PA2631	NA	-0.871484	0.040224	probable acetyl transferase
PA2632	NA	0.256363	0.609205	hypothetical protein
PA2633	NA	1.00931	0.0199132	hypothetical protein
PA2634	aceA	-0.859025	0.267074	isocitrate lyase AceA
PA2635	NA	-0.0394283	0.962095	hypothetical protein
PA2637	nuoA	0.591253	0.192649	NADH dehydrogenase I chain A
PA2638	nuoB	-0.182977	0.733829	NADH dehydrogenase I chain B
PA2639	nuoD	-0.4097	0.549846	NADH dehydrogenase I chain C,D
PA2640	nuoE	-0.487151	0.417275	NADH dehydrogenase I chain E
PA2642	nuoG	0.228386	0.716095	NADH dehydrogenase I chain G
PA2643	nuoH	-0.851566	0.228185	NADH dehydrogenase I chain H
PA2644	nuoI	-0.0539735	0.930338	NADH Dehydrogenase I chain I
PA2646	nuoK	-0.337656	0.597392	NADH dehydrogenase I chain K
PA2647	nuoL	-0.0358382	0.96031	NADH dehydrogenase I chain L
PA2648	nuoM	1.06747	0.0136427	NADH dehydrogenase I chain M
PA2651	NA	-0.0670022	0.905535	conserved hypothetical protein
PA2652	NA	0.349706	0.547865	methyl-accepting chemotaxis protein
PA2653	NA	0.227598	0.710397	probable transporter
PA2654	NA	0.0231501	0.97524	probable chemotaxis transducer
PA2656	bqsS	0.302375	0.693374	two-component sensor BqsS
PA2657	bqsR	0.429871	0.386019	two-component response regulator BqsR
PA2658	NA	-0.793586	0.271229	hypothetical protein
PA2659	NA	-0.718957	0.280908	hypothetical protein
PA2660	NA	0.788494	0.0859522	hypothetical protein
PA2662	NA	2.16969	0.0771765	conserved hypothetical protein
PA2663	ppyR	-1.41873	0.00472708	psl and pyoverdine operon regulator, PpyR
PA2664	fhp	-0.496364	0.361123	flavohemoprotein
PA2665	fhpR�	0.751198	0.166029	Transcriptional activator of P. aeruginosa flavohemoglobin, FhpR
PA2666	NA	0.196865	0.606083	probable 6-pyruvoyl tetrahydrobiopterin synthase
PA2667	mvaU	-1.37391	0.00982895	MvaU
PA2668	NA	-0.305203	0.61535	hypothetical protein
PA2679	NA	0.187648	0.769974	hypothetical protein
PA2682	NA	0.381015	0.478066	conserved hypothetical protein
PA2683	NA	-0.265465	0.639546	probable serine/threonine dehydratase, degradative
PA2684	tse5	0.571269	0.346019	Tse5
PA2685	vgrG4	-0.408407	0.429103	VgrG4
PA2686	pfeR	-0.294672	0.56317	two-component response regulator PfeR
PA2687	pfeS	-0.549898	0.201847	two-component sensor PfeS
PA2688	pfeA	0.261504	0.575714	Ferric enterobactin receptor, outer membrane protein PfeA precursor
PA2689	pfeE	0.299909	0.638455	esterase, PfeE
PA2691	NA	-0.676774	0.237771	conserved hypothetical protein
PA2692	NA	0.303375	0.69551	probable transcriptional regulator
PA2693	NA	-0.494302	0.317131	conserved hypothetical protein
PA2702	tse2	-0.813629	0.263184	Tse2
PA2704	NA	0.997628	0.0427996	probable transcriptional regulator
PA2705	NA	0.152659	0.751114	hypothetical protein
PA2706	NA	0.528285	0.455553	hypothetical protein
PA2707	NA	0.402889	0.221057	hypothetical protein
PA2708	NA	-0.139596	0.856337	hypothetical protein
PA2709	cysK	-0.681747	0.0626522	cysteine synthase A
PA2712	NA	0.538192	0.370628	hypothetical protein
PA2714	NA	-0.118918	0.846173	probable molybdopterin oxidoreductase
PA2715	NA	0.133593	0.868034	probable ferredoxin
PA2716	NA	-0.557388	0.341859	probable FMN oxidoreductase
PA2717	cpo	-0.994613	0.0327914	chloroperoxidase precursor
PA2718	NA	-1.76639	0.00100481	probable transcriptional regulator
PA2720	NA	0.506823	0.34469	hypothetical protein
PA2723	NA	0.334913	0.63691	hypothetical protein
PA2725	NA	0.0614302	0.91893	probable chaperone
PA2727	NA	1.39806	0.00740427	hypothetical protein
PA2737	NA	0.491268	0.248458	conserved hypothetical protein
PA2738	himA	-0.815085	0.0120482	integration host factor, alpha subunit
PA2739	pheT	0.607293	0.0552626	phenylalanyl-tRNA synthetase, beta subunit
PA2740	pheS	0.371047	0.406818	phenylalanyl-tRNA synthetase, alpha-subunit
PA2741	rplT	-2.02551	4.62818e-06	50S ribosomal protein L20
PA2742	rpmI	-0.568334	0.201847	50S ribosomal protein L35
PA2743	infC	-1.48676	0.00382311	translation initiation factor IF-3
PA2744	thrS	0.270576	0.471726	threonyl-tRNA synthetase
PA2745	NA	0.896038	0.0606748	probable hydrolase
PA2747	NA	0.496573	0.54093	hypothetical protein
PA2748	NA	-0.0708922	0.927964	probable methionine aminopeptidase
PA2749	endA	-0.379862	0.598782	DNA-specific endonuclease I
PA2750	NA	0.51683	0.486911	hypothetical protein
PA2751	NA	0.763015	0.308833	conserved hypothetical protein
PA2752	NA	-0.174023	0.805475	conserved hypothetical protein
PA2753	NA	-0.673686	0.310232	hypothetical protein
PA2754	NA	-1.09918	0.0207622	conserved hypothetical protein
PA2755	eco	-1.40172	0.101603	ecotin precursor
PA2756	NA	-0.49519	0.190278	hypothetical protein
PA2760	oprQ	0.451527	0.191336	OprQ
PA2761	NA	1.37213	0.00128463	hypothetical protein
PA2762	NA	0.0902165	0.903223	hypothetical protein
PA2764	NA	0.213804	0.73207	hypothetical protein
PA2765	NA	0.370146	0.441846	hypothetical protein
PA2766	NA	-0.0616676	0.937566	probable transcriptional regulator
PA2767	NA	-0.671918	0.37777	probable enoyl-CoA hydratase/isomerase
PA2768	NA	0.133578	0.885717	hypothetical protein
PA2770	NA	-0.0466855	0.941327	hypothetical protein
PA2771	NA	-0.496606	0.466	diguanylate cyclase with a self-blocked I-site, Dcsbis
PA2772	NA	1.23312	0.00665532	hypothetical protein
PA2775	tsi4	-0.418016	0.431235	Tsi4
PA2776	pauB3	0.846916	0.0502093	FAD-dependent oxidoreductase
PA2777	NA	0.615972	0.301594	conserved hypothetical protein
PA2778	NA	0.775482	0.256826	hypothetical protein
PA2779	NA	-0.0376121	0.962095	hypothetical protein
PA2780	bswR	-1.53301	0.000137447	bacterial swarming regulator BswR
PA2781	NA	1.36335	0.0238444	hypothetical protein
PA2782	bamI	1.40999	0.0315359	biofilm-associated metzincin Inhibitor, BamI
PA2784	NA	1.20752	0.0771143	hypothetical protein
PA2788	NA	0.566029	0.303774	probable chemotaxis transducer
PA2790	NA	1.57807	0.0247848	hypothetical protein
PA2793	NA	0.876262	0.0404599	hypothetical protein
PA2795	NA	0.780097	0.0125215	conserved hypothetical protein
PA2796	tal	0.606342	0.0373955	transaldolase
PA2797	NA	-0.0155557	0.977339	hypothetical protein
PA2798	NA	-1.79279	0.00255419	probable two-component response regulator
PA2799	NA	1.34246	0.000357773	hypothetical protein
PA2800	vacJ	0.710167	0.120028	VacJ
PA2802	NA	0.264487	0.606083	probable transcriptional regulator
PA2803	NA	0.637423	0.308833	hypothetical protein
PA2805	NA	-1.43071	0.000279891	hypothetical protein
PA2806	NA	0.425361	0.308998	conserved hypothetical protein
PA2809	copR	-0.607255	0.257346	two-component response regulator, CopR
PA2812	NA	-0.172108	0.740455	probable ATP-binding component of ABC transporter
PA2813	NA	-0.680252	0.151013	probable glutathione S-transferase
PA2814	NA	-0.655565	0.301594	hypothetical protein
PA2815	NA	-0.471452	0.308998	probable acyl-CoA dehydrogenase
PA2816	NA	0.910932	0.121153	hypothetical protein
PA2817	NA	-0.278136	0.568337	hypothetical protein
PA2821	NA	-0.320205	0.608359	probable glutathione S-transferase
PA2822	NA	0.466551	0.346757	conserved hypothetical protein
PA2823	NA	0.0105692	0.982924	conserved hypothetical protein
PA2824	sagS	0.732896	0.0224729	surface attachment and growth sensor hybrid, SagS
PA2825	ospR	0.140343	0.787667	OspR
PA2826	NA	-0.984166	0.125777	probable glutathione peroxidase
PA2827	NA	-1.13337	0.0722848	conserved hypothetical protein
PA2828	NA	-0.165837	0.733829	probable aminotransferase
PA2829	NA	0.0226938	0.972326	hypothetical protein
PA2830	htpX	-0.321861	0.597392	heat shock protein HtpX
PA2832	tpm	-0.660851	0.159301	thiopurine methyltransferase
PA2834	NA	0.726877	0.116798	probable transcriptional regulator
PA2840	NA	0.671837	0.265884	probable ATP-dependent RNA helicase
PA2841	NA	0.059235	0.926292	probable enoyl-CoA hydratase/isomerase
PA2843	NA	0.14219	0.801774	probable aldolase
PA2846	NA	-1.85147	0.00457733	probable transcriptional regulator
PA2847	NA	-0.0895461	0.922047	conserved hypothetical protein
PA2850	ohr	0.589241	0.426539	organic hydroperoxide resistance protein
PA2851	efp	-0.0339895	0.970015	translation elongation factor P
PA2853	oprI	-1.03107	0.0454065	Outer membrane lipoprotein OprI precursor
PA2854	NA	0.998153	0.000570997	conserved hypothetical protein
PA2856	tesA	1.22741	0.00506435	lysophospholipase A
PA2857	NA	-0.251701	0.63661	probable ATP-binding component of ABC transporter
PA2858	NA	0.290984	0.488681	conserved hypothetical protein
PA2859	greB	0.198875	0.639546	transcription elongation factor GreB
PA2864	NA	-0.742535	0.197799	conserved hypothetical protein
PA2865	NA	0.247315	0.674183	probable glycosylase
PA2868	NA	-1.11492	0.0502093	hypothetical protein
PA2869	NA	0.459348	0.219928	hypothetical protein
PA2870	NA	0.402141	0.305978	diguanylate cyclase
PA2871	NA	0.708312	0.325086	hypothetical protein
PA2875	NA	0.0496479	0.937098	conserved hypothetical protein
PA2876	pyrF	-0.226414	0.675786	orotidine 5'-phosphate decarboxylase
PA2877	NA	-1.1874	0.00640555	probable transcriptional regulator
PA2879	NA	-0.641885	0.238547	probable transcriptional regulator
PA2883	NA	-1.77512	0.000313026	hypothetical protein
PA2884	NA	0.329434	0.462906	hypothetical protein
PA2885	atuR	0.351718	0.666183	putative repressor of atu genes
PA2886	atuA	1.48232	0.00467066	expressed protein with apparent function in citronellol catabolism
PA2888	atuC	1.04714	0.0776727	geranyl-CoA carboxylase, beta-subunit
PA2889	atvR	0.442129	0.424681	atypical virulence-related response regulator AtvR
PA2891	atuF	-0.992007	0.13565	geranyl-CoA carboxylase, alpha-subunit (biotin-containing)
PA2893	atuH	0.253496	0.466668	putative very-long chain acyl-CoA synthetase
PA2894	NA	0.268579	0.71088	hypothetical protein
PA2895	sbrR	0.950278	0.146151	SbrR
PA2896	sbrI	0.989728	0.0361272	SbrI
PA2897	NA	0.153297	0.733834	probable transcriptional regulator
PA2902	NA	-0.143788	0.850302	hypothetical protein
PA2903	cobJ	0.0673191	0.930338	precorrin-3 methylase CobJ
PA2904	cobI	0.57581	0.265273	precorrin-2 methyltransferase CobI
PA2905	cobH	0.819163	0.213912	precorrin isomerase CobH
PA2906	NA	1.12059	0.0047585	probable oxidoreductase
PA2907	cobL	0.74348	0.167831	precorrin-6y-dependent methyltransferase CobL
PA2911	NA	-0.133497	0.814975	probable TonB-dependent receptor
PA2912	NA	0.515849	0.466	probable ATP-binding component of ABC transporter
PA2913	NA	0.162479	0.795448	hypothetical protein
PA2914	NA	0.982875	0.0373955	probable permease of ABC transporter
PA2915	NA	0.408051	0.562888	hypothetical protein
PA2917	NA	0.583375	0.322221	probable transcriptional regulator
PA2918	NA	-0.11305	0.916175	probable short-chain dehydrogenase
PA2920	NA	0.6501	0.168418	probable chemotaxis transducer
PA2927	NA	0.969583	0.0404599	hypothetical protein
PA2928	NA	0.302919	0.615569	hypothetical protein
PA2930	NA	1.16498	0.0118088	probable transcriptional regulator
PA2931	cifR	-0.312357	0.623977	CifR
PA2932	morB	0.542155	0.458971	morphinone reductase
PA2934	cif	0.0882046	0.890845	CFTR inhibitory factor, Cif
PA2938	NA	0.043675	0.946128	probable transporter
PA2939	NA	-0.151685	0.845745	probable aminopeptidase
PA2940	NA	-0.25522	0.72534	probable acyl-CoA thiolase
PA2942	NA	0.773916	0.0975	probable magnesium chelatase
PA2943	NA	-0.270717	0.741471	phospho-2-dehydro-3-deoxyheptonate aldolase
PA2944	cobN	0.361145	0.462906	cobalamin biosynthetic protein CobN
PA2945	NA	0.183046	0.628569	conserved hypothetical protein
PA2946	NA	0.446578	0.334159	hypothetical protein
PA2947	cobE	1.85237	0.000557892	CobE
PA2948	cobM	-0.152899	0.843736	precorrin-3 methylase
PA2950	pfm�	-0.587295	0.271731	proton motive force protein, PMF
PA2951	etfA	-1.21628	2.16297e-06	electron transfer flavoprotein alpha-subunit
PA2952	etfB	-0.643061	0.112633	electron transfer flavoprotein beta-subunit
PA2953	NA	1.12878	0.0124016	electron transfer flavoprotein-ubiquinone oxidoreductase
PA2957	NA	0.862602	0.0248211	probable transcriptional regulator
PA2958	NA	-0.457575	0.249409	hypothetical protein
PA2959	NA	0.580145	0.219363	conserved hypothetical protein
PA2960	pilZ	-1.50855	0.000205539	type 4 fimbrial biogenesis protein PilZ
PA2961	holB	0.249332	0.654712	DNA polymerase III, delta prime subunit
PA2962	tmk	1.09826	0.0889718	thymidylate kinase
PA2963	NA	0.0877901	0.883718	conserved hypothetical protein
PA2964	pabC	0.570216	0.162435	4-amino-4-deoxychorismate lyase
PA2965	fabF1	0.755305	0.141775	beta-ketoacyl-acyl carrier protein synthase II
PA2966	acpP	-2.07359	0.00121455	acyl carrier protein
PA2967	fabG	-0.657173	0.173626	3-oxoacyl-[acyl-carrier-protein] reductase
PA2968	fabD	-0.959761	0.235971	malonyl-CoA-[acyl-carrier-protein] transacylase
PA2969	plsX	0.107094	0.874632	fatty acid biosynthesis protein PlsX
PA2970	rpmF	-2.29648	0.0651218	50S ribosomal protein L32
PA2971	NA	-0.572369	0.210753	conserved hypothetical protein
PA2972	NA	1.04074	0.0400873	conserved hypothetical protein
PA2973	NA	-0.677148	0.246603	probable peptidase
PA2974	NA	0.113326	0.868878	probable hydrolase
PA2975	rluC	0.0470055	0.910915	ribosomal large subunit pseudouridine synthase C
PA2976	rne	-0.515818	0.303774	ribonuclease E
PA2977	murB	-0.585949	0.267788	UDP-N-acetylpyruvoylglucosamine reductase
PA2979	kdsB	0.0604048	0.926245	3-deoxy-manno-octulosonate cytidylyltransferase
PA2980	NA	0.25189	0.663174	conserved hypothetical protein
PA2981	lpxK	-0.362536	0.206591	tetraacyldisaccharide 4*-kinase
PA2982	NA	0.185925	0.803835	conserved hypothetical protein
PA2983	NA	-1.46793	0.00322344	probable tolQ-type transport protein
PA2984	NA	0.68962	0.267788	hypothetical protein
PA2985	NA	-0.420765	0.481399	hypothetical protein
PA2986	lolC	-0.519051	0.31409	lipoprotein localization protein LolC
PA2987	lolD	0.739428	0.105149	lipoprotein localization protein LolD
PA2988	lolE	1.10248	0.006674	lipoprotein localization protein LolE
PA2991	sth	0.0802879	0.850546	soluble pyridine nucleotide transhydrogenase
PA2993	NA	0.0445597	0.933477	conserved hypothetical protein
PA2994	nqrF	-0.407334	0.265884	Na+-translocating NADH:quinone oxidoreductase, subunit Nqr6
PA2995	nqrE	-0.450417	0.399544	Na+-translocating NADH:quinone oxidoreductase subunit Nqr5
PA2997	nqrC	0.513193	0.251672	Na+-translocating NADH:ubiquinone oxidoreductase subunit Nrq3
PA2998	nqrB	-0.63373	0.0700922	Na+-translocating NADH:ubiquinone oxidoreductase subunit Nrq2
PA2999	nqrA	0.0877161	0.828413	Na+-translocating NADH:ubiquinone oxidoreductase subunit Nrq1
PA3000	aroP1	0.34953	0.49839	aromatic amino acid transport protein AroP1
PA3001	NA	-1.31655	0.00129206	probable glyceraldehyde-3-phosphate dehydrogenase
PA3002	mfd	0.700488	0.0205148	transcription-repair coupling protein Mfd
PA3003	NA	-0.139103	0.867835	hypothetical protein
PA3004	NA	-0.902683	0.00608223	5-methylthioadenosine phosphorylase MtnP
PA3005	nagZ	0.319293	0.247805	beta-N-acetyl-D-glucosaminidase
PA3006	psrA	-0.993099	0.0184542	transcriptional regulator PsrA
PA3007	lexA	-0.00543004	0.990086	repressor protein LexA
PA3008	NA	0.702702	0.0463264	hypothetical protein
PA3009	NA	-0.997408	0.00648568	hypothetical protein
PA3010	NA	0.172485	0.677159	hypothetical protein
PA3011	topA	0.446565	0.201297	DNA topoisomerase I
PA3012	NA	-1.00175	0.050602	hypothetical protein
PA3013	faoB	-0.624156	0.0783882	fatty-acid oxidation complex beta-subunit
PA3014	faoA	-0.412855	0.298149	fatty-acid oxidation complex alpha-subunit
PA3015	NA	0.92835	0.133901	hypothetical protein
PA3017	NA	0.521898	0.256165	conserved hypothetical protein
PA3019	NA	0.394305	0.244891	probable ATP-binding component of ABC transporter
PA3020	NA	-0.108711	0.729057	probable soluble lytic transglycosylase
PA3021	NA	-0.00495887	0.992839	hypothetical protein
PA3022	NA	0.283171	0.608807	hypothetical protein
PA3023	NA	-0.382324	0.571277	conserved hypothetical protein
PA3024	NA	-0.403236	0.426859	probable carbohydrate kinase
PA3025	NA	-0.322499	0.64576	probable FAD-dependent glycerol-3-phosphate dehydrogenase
PA3027	NA	0.481114	0.18736	probable transcriptional regulator
PA3028	moeA2	-0.240822	0.793894	molybdenum cofactor biosynthesis protein A2
PA3029	moaB2	-1.39208	0.0098075	molybdopterin biosynthetic protein B2
PA3031	NA	-1.51647	0.00374732	hypothetical protein
PA3032	snr1	-0.0782412	0.896984	cytochrome c Snr1
PA3033	NA	1.74647	8.49692e-05	hypothetical protein
PA3034	NA	-0.55585	0.297775	probable transcriptional regulator
PA3035	NA	1.03593	0.0521973	probable glutathione S-transferase
PA3036	NA	0.647711	0.364	hypothetical protein
PA3038	opdQ	0.583637	0.235821	OpdQ
PA3039	NA	0.701287	0.241154	probable transporter
PA3040	NA	-1.33667	0.00359924	conserved hypothetical protein
PA3041	NA	0.465942	0.407919	hypothetical protein
PA3043	NA	0.105401	0.859136	conserved hypothetical protein
PA3044	rocsS2	0.565306	0.447534	Two-component sensor RocS2
PA3047	NA	0.584753	0.162039	probable D-alanyl-D-alanine carboxypeptidase
PA3048	NA	-0.619421	0.191021	conserved hypothetical protein
PA3049	rmf	-0.743061	0.11848	ribosome modulation factor
PA3050	pyrD	-0.0189554	0.971457	dihydroorotate dehydrogenase
PA3051	NA	2.01917	2.7392e-06	hypothetical protein
PA3052	NA	0.0315648	0.96705	hypothetical protein
PA3053	NA	-0.602544	0.237178	probable hydrolytic enzyme
PA3054	NA	0.244812	0.728378	hypothetical protein
PA3055	NA	-0.75129	0.0786778	hypothetical protein
PA3056	NA	-1.29058	0.00423703	hypothetical protein
PA3058	pelG	0.713227	0.109086	PelG
PA3059	pelF	0.00806611	0.991362	PelF
PA3064	pelA	1.0646	0.0136427	PelA
PA3068	gdhB	-0.684486	0.144072	NAD-dependent glutamate dehydrogenase
PA3070	NA	0.589022	0.144072	conserved hypothetical protein
PA3071	NA	0.848483	0.0585347	hypothetical protein
PA3074	NA	1.0314	0.0326393	hypothetical protein
PA3076	NA	0.103847	0.896086	hypothetical protein
PA3077	cprR	-0.706674	0.264819	CprR
PA3079	NA	0.229127	0.688499	hypothetical protein
PA3080	NA	0.432848	0.44512	hypothetical protein
PA3082	gbt	0.465335	0.414497	glycine betaine transmethylase
PA3083	pepN	-0.116341	0.793894	aminopeptidase N
PA3084	NA	0.653418	0.0675555	hypothetical protein
PA3085	NA	-0.869356	0.0670204	hypothetical protein
PA3086	NA	-0.0499557	0.93519	hypothetical protein
PA3088	NA	-0.783537	0.0811459	conserved hypothetical protein
PA3089	NA	1.13527	0.00490456	hypothetical protein
PA3091	NA	0.18963	0.811337	hypothetical protein
PA3093	NA	0.320952	0.49839	hypothetical protein
PA3094	NA	0.369095	0.519078	probable transcriptional regulator
PA3103	xcpR	0.329863	0.515874	general secretion pathway protein E
PA3104	xcpP	-0.0978457	0.86184	secretion protein XcpP
PA3105	xcpQ	-0.195539	0.648007	general secretion pathway protein D
PA3107	metZ	0.062304	0.912152	o-succinylhomoserine sulfhydrylase
PA3108	purF	-0.661991	0.0421251	amidophosphoribosyltransferase
PA3109	NA	0.262209	0.447446	hypothetical protein
PA3110	NA	0.198514	0.746822	hypothetical protein
PA3111	folC	-0.28271	0.58179	folylpolyglutamate synthetase
PA3112	accD	-2.85044	1.89496e-05	acetyl-CoA carboxylase beta subunit
PA3113	trpF	0.777992	0.00660954	N-(5'phosphoribosyl)anthranilate (PRA) isomerase
PA3115	fimV	0.0190204	0.971958	Motility protein FimV
PA3116	NA	-0.428871	0.163367	probable aspartate-semialdehyde dehydrogenase
PA3117	asd	-1.08109	0.00547731	aspartate semialdehyde dehydrogenase
PA3118	leuB	-0.441286	0.245561	3-isopropylmalate dehydrogenase
PA3120	leuD	0.252595	0.708229	3-isopropylmalate dehydratase small subunit
PA3121	leuC	-0.416981	0.38837	3-isopropylmalate dehydratase large subunit
PA3122	NA	1.36347	0.000580636	probable transcriptional regulator
PA3124	NA	0.0936824	0.879859	probable transcriptional regulator
PA3125	NA	0.809903	0.151292	hypothetical protein
PA3126	ibpA	-0.430582	0.408852	heat-shock protein IbpA
PA3127	NA	0.435927	0.375688	hypothetical protein
PA3128	NA	0.347169	0.590719	probable short-chain dehydrogenase
PA3129	NA	0.106369	0.857227	conserved hypothetical protein
PA3130	NA	-0.0911873	0.87999	hypothetical protein
PA3131	NA	-0.872195	0.0718711	probable aldolase
PA3132	NA	-1.57406	0.0223091	probable hydrolase
PA3133	sawR	-0.517899	0.424372	SawR
PA3134	gltX	-0.598416	0.0790079	glutamyl-tRNA synthetase
PA3137	NA	-0.509615	0.372043	probable major facilitator superfamily (MFS) transporter
PA3138	uvrB	0.57811	0.10845	excinuclease ABC subunit B
PA3139	NA	0.384993	0.2467	probable amino acid aminotransferase
PA3141	wbpM	-0.490243	0.192649	nucleotide sugar epimerase/dehydratase WbpM
PA3162	rpsA	-1.56122	0.000611932	30S ribosomal protein S1
PA3163	cmk	1.47335	0.000817684	cytidylate kinase
PA3165	hisC2	0.76166	0.178207	histidinol-phosphate aminotransferase
PA3166	pheA	0.226429	0.6405	chorismate mutase
PA3167	serC	0.0866246	0.863734	3-phosphoserine aminotransferase
PA3168	gyrA	0.0725987	0.911089	DNA gyrase subunit A
PA3169	NA	0.392799	0.463957	5-methylthioribose-1-phosphate isomerase MtnA
PA3170	NA	1.16762	2.54721e-05	conserved hypothetical protein
PA3171	ubiG	0.169313	0.749838	3-demethylubiquinone-9 3-methyltransferase
PA3172	NA	0.910357	0.0254825	probable hydrolase
PA3173	NA	0.606068	0.102236	probable short-chain dehydrogenase
PA3175	hutE	0.870544	0.13767	HutE
PA3177	NA	-0.0405274	0.964017	hypothetical protein
PA3178	NA	1.05	0.0964988	hypothetical protein
PA3179	NA	1.47693	0.0099866	conserved hypothetical protein
PA3180	NA	0.0990266	0.848785	hypothetical protein
PA3181	NA	0.504195	0.463359	2-keto-3-deoxy-6-phosphogluconate aldolase
PA3182	pgl	2.3134	9.93808e-08	6-phosphogluconolactonase
PA3183	zwf	0.212965	0.641217	glucose-6-phosphate 1-dehydrogenase
PA3184	NA	1.09269	0.00750959	probable transcriptional regulator
PA3185	NA	0.0289914	0.965929	hypothetical protein
PA3186	oprB	0.39447	0.391393	Glucose/carbohydrate outer membrane porin OprB precursor
PA3187	NA	0.785228	0.15236	probable ATP-binding component of ABC transporter
PA3190	NA	0.808771	0.280908	probable binding protein component of ABC sugar transporter
PA3192	gltR	0.714912	0.162039	two-component response regulator GltR
PA3193	glk	-0.402226	0.420014	glucokinase
PA3194	edd	-0.359092	0.484103	phosphogluconate dehydratase
PA3195	gapA	0.84011	0.0428826	glyceraldehyde 3-phosphate dehydrogenase
PA3196	NA	-0.847502	0.369587	hypothetical protein
PA3197	NA	1.4341	0.000372863	hypothetical protein
PA3199	NA	-1.3281	0.0291057	conserved hypothetical protein
PA3200	NA	0.760461	0.157771	conserved hypothetical protein
PA3201	NA	-1.29425	0.0866701	conserved hypothetical protein
PA3203	NA	0.360833	0.508661	hypothetical protein
PA3204	cpxR	0.3791	0.363915	two-component response regulator CpxR
PA3205	NA	-0.729772	0.132883	hypothetical protein
PA3206	cpxS	0.629754	0.135488	CpxS
PA3208	NA	0.469013	0.278961	conserved hypothetical protein
PA3210	trkH	0.194823	0.5956	potassium uptake protein TrkH
PA3211	NA	-0.562466	0.167831	probable permease of ABC transporter
PA3212	NA	0.111901	0.88073	probable ATP-binding component of ABC transporter
PA3213	NA	-1.12712	0.0886087	hypothetical protein
PA3214	NA	1.30925	0.00107238	hypothetical protein
PA3215	NA	-0.0263478	0.962095	probable transcriptional regulator
PA3217	cyaB	0.0114941	0.982924	CyaB
PA3223	azoR3	0.526805	0.642862	AzoR3, azoreductase 3
PA3224	NA	1.34755	0.000247679	hypothetical protein
PA3225	NA	-0.385698	0.369865	transcriptional regulator
PA3226	NA	-0.642852	0.341859	probable hydrolase
PA3227	ppiA	0.669913	0.0804192	peptidyl-prolyl cis-trans isomerase A
PA3228	NA	-0.597153	0.151054	probable ATP-binding/permease fusion ABC transporter
PA3233	NA	1.21699	0.0537785	hypothetical protein
PA3234	NA	0.389886	0.527164	probable sodium:solute symporter
PA3236	betX	-0.317618	0.545358	BetX
PA3237	NA	-0.725812	0.335189	hypothetical protein
PA3238	NA	0.0594152	0.91301	hypothetical protein
PA3239	NA	-1.26088	0.00074083	conserved hypothetical protein
PA3240	NA	0.590206	0.563492	conserved hypothetical protein
PA3241	NA	0.0127186	0.984089	hypothetical protein
PA3242	htrB2	-0.286539	0.643564	temperature-regulated acyltransferase HtrB1
PA3243	minC	0.669868	0.112633	cell division inhibitor MinC
PA3244	minD	-1.19653	0.0296991	cell division inhibitor MinD
PA3245	minE	-2.09921	1.46612e-06	cell division topological specificity factor MinE
PA3246	rluA	-0.0208348	0.982924	pseudouridine synthase RluA
PA3247	NA	0.575543	0.0964479	hypothetical protein
PA3248	NA	0.152814	0.74768	Uncharacterized protein
PA3250	NA	0.408484	0.400206	hypothetical protein
PA3254	NA	-0.785857	0.0727909	probable ATP-binding component of ABC transporter
PA3255	NA	0.250317	0.501984	hypothetical protein
PA3256	NA	-0.0112859	0.984842	probable oxidoreductase
PA3257	algO	-0.154345	0.733829	AlgO
PA3258	NA	0.266246	0.528306	hypothetical protein
PA3260	NA	0.0232494	0.977651	probable transcriptional regulator
PA3261	NA	0.107078	0.854264	hypothetical protein
PA3262	NA	-2.58225	0.00670421	probable peptidyl-prolyl cis-trans isomerase, FkbP-type
PA3263	NA	-0.342266	0.454575	conserved hypothetical protein
PA3267	NA	-0.342428	0.480323	hypothetical protein
PA3268	NA	-0.331284	0.360163	probable TonB-dependent receptor
PA3269	NA	-0.233984	0.61535	probable transcriptional regulator
PA3270	NA	0.308081	0.54093	hypothetical protein
PA3271	NA	0.150902	0.802504	probable two-component sensor
PA3272	NA	0.055633	0.945358	probable ATP-dependent DNA helicase
PA3276	NA	0.673779	0.133249	hypothetical protein
PA3279	oprP	0.175055	0.831265	Phosphate-specific outer membrane porin OprP precursor
PA3280	oprO	-0.110435	0.903509	Pyrophosphate-specific outer membrane porin OprO precursor
PA3281	NA	-0.504355	0.456533	hypothetical protein
PA3282	NA	-1.26766	0.0362664	hypothetical protein
PA3283	NA	-0.529124	0.456533	conserved hypothetical protein
PA3284	NA	0.152296	0.862462	hypothetical protein
PA3285	NA	-0.111237	0.875239	probable sigma-70 factor, ECF subfamily
PA3286	NA	-0.283082	0.529983	hypothetical protein
PA3287	NA	0.369881	0.533798	conserved hypothetical protein
PA3288	NA	0.0365628	0.96074	hypothetical protein
PA3289	NA	0.307279	0.642287	hypothetical protein
PA3290	tle1	1.18008	0.0295083	Tle1
PA3297	NA	0.311715	0.351072	probable ATP-dependent helicase
PA3299	fadD1	0.241062	0.513094	long-chain-fatty-acid--CoA ligase
PA3300	fadD2	-0.180412	0.745378	long-chain-fatty-acid--CoA ligase
PA3301	NA	-0.114292	0.830366	hypothetical protein
PA3303	NA	1.66452	0.000298425	probable major facilitator superfamily (MFS) transporter
PA3305	NA	0.36625	0.489063	hypothetical protein
PA3306	NA	-0.384819	0.235821	hypothetical protein
PA3308	hepA	1.02149	0.00256279	RNA helicase HepA
PA3309	NA	-1.82227	0.00938245	conserved hypothetical protein
PA3310	NA	-0.539193	0.159012	conserved hypothetical protein
PA3311	nbdA	0.291775	0.625733	NbdA
PA3313	NA	-0.232073	0.646462	hypothetical protein
PA3319	plcN	0.296035	0.5956	non-hemolytic phospholipase C precursor
PA3321	NA	0.710434	0.192964	probable transcriptional regulator
PA3322	NA	-0.371134	0.526222	hypothetical protein
PA3324	NA	0.234719	0.727272	probable short-chain dehydrogenase
PA3326	clpP2	-1.1744	0.0252774	ClpP2
PA3327	NA	-0.0112836	0.989527	probable non-ribosomal peptide synthetase
PA3337	rfaD	0.625342	0.315347	ADP-L-glycero-D-mannoheptose 6-epimerase
PA3339	plpD	-0.829225	0.0187761	patatin-like protein, PlpD
PA3340	NA	-0.347137	0.527164	hypothetical protein
PA3341	NA	-0.316259	0.509612	probable transcriptional regulator
PA3342	NA	-0.603257	0.24019	hypothetical protein
PA3343	hsbD	-0.0411748	0.946637	diguanylate cyclase HsbD
PA3344	recQ	-0.245903	0.576079	ATP-dependent DNA helicase RecQ
PA3346	hsbR	0.0618332	0.921397	HptB-dependent secretion and biofilm regulator HsbR
PA3347	hsbA	0.466912	0.436099	HptB-dependent secretion and biofilm anti anti-sigma factor HsbA
PA3348	NA	-1.03811	0.118657	probable chemotaxis protein methyltransferase
PA3349	NA	-1.21666	0.0279458	probable chemotaxis protein
PA3350	NA	1.25422	0.0253497	hypothetical protein
PA3351	flgM	-0.57174	0.272842	FlgM
PA3352	NA	0.997706	0.00873891	hypothetical protein
PA3353	NA	0.260267	0.531249	hypothetical protein
PA3354	NA	-0.181273	0.802504	hypothetical protein
PA3355	NA	0.623214	0.0571003	hypothetical protein
PA3356	pauA5	0.246588	0.524797	Glutamylpolyamine synthetase
PA3357	dsdA	-0.686985	0.273341	D-serine dehydratase
PA3358	NA	0.0855783	0.914998	hypothetical protein
PA3360	NA	1.05903	0.0672808	probable secretion protein
PA3362	NA	0.0254832	0.971457	hypothetical protein
PA3368	NA	1.49205	0.0344113	probable acetyltransferase
PA3369	NA	-1.68821	0.0167301	hypothetical protein
PA3373	NA	-1.25744	0.0107852	conserved hypothetical protein
PA3385	amrZ	-0.89159	0.0407098	alginate and motility regulator Z
PA3386	NA	1.2227	0.0572146	conserved hypothetical protein
PA3389	NA	0.807171	0.111758	probable ring-cleaving dioxygenase
PA3391	nosR	0.814369	0.215789	regulatory protein NosR
PA3397	fprA	-1.60208	0.00126686	FprA
PA3398	NA	1.06153	0.083258	probable transcriptional regulator
PA3400	NA	0.499756	0.365893	hypothetical protein
PA3401	NA	0.342615	0.573467	hypothetical protein
PA3402	NA	0.533894	0.406683	hypothetical protein
PA3408	hasR	0.205588	0.741443	Heme uptake outer membrane receptor HasR precursor
PA3409	hasS	0.395435	0.575714	HasS
PA3410	hasI	-0.104974	0.832536	HasI
PA3412	NA	0.160801	0.857719	hypothetical protein
PA3415	NA	0.394354	0.567835	probable dihydrolipoamide acetyltransferase
PA3422	NA	-0.0179606	0.977168	hypothetical protein
PA3424	NA	1.25181	0.0263326	hypothetical protein
PA3427	NA	-0.481139	0.286163	probable short-chain dehydrogenases
PA3428	NA	1.07144	0.10658	hypothetical protein
PA3430	NA	0.520197	0.3935	probable aldolase
PA3431	NA	-0.47342	0.434459	conserved hypothetical protein
PA3432	NA	-0.438913	0.462906	hypothetical protein
PA3433	NA	0.914207	0.101082	probable transcriptional regulator
PA3435	NA	0.075401	0.906723	conserved hypothetical protein
PA3437	folM	0.263617	0.634979	dihydromonapterin reductase, FolM
PA3438	folE1	-1.67429	0.00115992	GTP cyclohydrolase I precursor
PA3439	folX	-0.45738	0.370211	d-erythro-7,8-dihydroneopterin triphosphate epimerase
PA3441	NA	-0.198129	0.827252	probable molybdopterin-binding protein
PA3442	NA	-0.58291	0.492573	probable ATP-binding component of ABC transporter
PA3443	NA	1.84531	4.60929e-05	probable permease of ABC transporter
PA3444	NA	0.0693466	0.927009	conserved hypothetical protein
PA3445	NA	0.188762	0.77404	conserved hypothetical protein
PA3446	NA	-0.404674	0.509612	conserved hypothetical protein
PA3449	NA	0.916742	0.170486	conserved hypothetical protein
PA3450	lsfA	-0.329832	0.593453	1-Cys peroxiredoxin LsfA
PA3452	mqoA	-0.927545	0.0410651	malate:quinone oxidoreductase
PA3455	NA	0.220299	0.71088	conserved hypothetical protein
PA3456	NA	0.227695	0.764835	hypothetical protein
PA3457	NA	0.506366	0.28266	hypothetical protein
PA3458	NA	-1.66319	0.0840876	probable transcriptional regulator
PA3459	NA	2.09808	0.000372913	probable glutamine amidotransferase
PA3460	NA	0.00426155	0.992839	probable acetyltransferase
PA3461	NA	-0.312518	0.63422	conserved hypothetical protein
PA3462	NA	0.205943	0.71088	probable sensor/response regulator hybrid
PA3465	NA	0.866891	0.0223091	conserved hypothetical protein
PA3466	NA	-0.291094	0.519078	probable ATP-dependent RNA helicase
PA3468	NA	-0.0841387	0.922072	conserved hypothetical protein
PA3471	NA	-0.209906	0.71088	probable malic enzyme
PA3472	NA	-2.69682	0.00467066	hypothetical protein
PA3474	NA	0.404904	0.458891	conserved hypothetical protein
PA3476	rhlI	0.80109	0.147185	autoinducer synthesis protein RhlI
PA3477	rhlR	-1.80535	3.02587e-05	transcriptional regulator RhlR
PA3480	NA	-1.15733	0.0059516	probable deoxycytidine triphosphate deaminase
PA3481	NA	0.588067	0.238186	conserved hypothetical protein
PA3482	metG	0.323781	0.39368	methionyl-tRNA synthetase
PA3483	NA	-2.076	8.45525e-05	hypothetical protein
PA3489	NA	-0.659145	0.125677	conserved hypothetical protein
PA3490	NA	0.354211	0.670049	probable ferredoxin
PA3491	NA	1.49928	0.0010918	probable ferredoxin
PA3496	NA	-2.60759	1.32092e-07	hypothetical protein
PA3515	NA	-0.107663	0.821581	hypothetical protein
PA3516	NA	1.37769	0.0362533	probable lyase
PA3524	gloA1	-0.999435	0.0571003	lactoylglutathione lyase
PA3525	argG	-0.0246734	0.965929	argininosuccinate synthase
PA3527	pyrC	1.06972	0.0100403	dihydroorotase
PA3528	rnt	0.276967	0.605977	ribonuclease T
PA3529	NA	-2.05001	1.32092e-07	alkylhydroperoxide reductase C
PA3530	bfd	-1.50817	0.0010918	bacterioferritin-associated ferredoxin Bfd
PA3531	bfrB	-1.06021	0.0586313	bacterioferritin
PA3533	grxD	-1.06752	0.0331637	GrxD
PA3536	NA	1.16681	0.00250152	hypothetical protein
PA3537	argF	1.25618	4.60929e-05	ornithine carbamoyltransferase, anabolic
PA3538	NA	-0.193111	0.694339	probable ATP-binding component of ABC transporter
PA3539	NA	-0.583423	0.201297	conserved hypothetical protein
PA3540	algD	-1.52739	0.119008	GDP-mannose 6-dehydrogenase AlgD
PA3541	alg8	-0.977424	0.301594	alginate biosynthesis protein Alg8
PA3542	alg44	-1.56077	0.105593	alginate biosynthesis protein Alg44
PA3543	algK	-0.807753	0.430424	alginate biosynthetic protein AlgK precursor
PA3544	algE	-0.588169	0.621464	Alginate production outer membrane protein AlgE precursor
PA3545	algG	0.274277	0.733829	alginate-c5-mannuronan-epimerase AlgG
PA3546	algX	-2.05987	0.0843144	alginate biosynthesis protein AlgX
PA3547	algL	-0.997302	0.41906	poly(beta-d-mannuronate) lyase precursor AlgL
PA3548	algI	-0.163058	0.86757	alginate o-acetyltransferase AlgI
PA3549	algJ	-1.27642	0.278961	alginate o-acetyltransferase AlgJ
PA3550	algF	-0.832415	0.423833	alginate o-acetyltransferase AlgF
PA3551	algA	-0.921513	0.411538	phosphomannose isomerase / guanosine 5'-diphospho-D-mannose pyrophosphorylase
PA3552	arnB	-1.86697	0.00277506	ArnB
PA3553	arnC	-1.53885	0.0195101	ArnC
PA3554	arnA	-1.64587	0.0609071	ArnA
PA3562	fruI	-0.756305	0.153061	phosphotransferase system transporter enzyme I, FruI
PA3563	fruR	0.623598	0.158576	fructose transport system repressor FruR
PA3565	NA	1.05845	0.174269	probable transcriptional regulator
PA3567	NA	0.577353	0.301594	probable oxidoreductase
PA3568	NA	0.383912	0.375688	probable acetyl-coa synthetase
PA3569	mmsB	-0.00599732	0.99262	3-hydroxyisobutyrate dehydrogenase
PA3570	mmsA	0.625317	0.262839	methylmalonate-semialdehyde dehydrogenase
PA3571	mmsR	-0.0889452	0.899568	transcriptional regulator MmsR
PA3573	NA	-0.577982	0.317443	probable major facilitator superfamily (MFS) transporter
PA3574	nalD	-0.0810352	0.889006	NalD
PA3575	NA	-0.0430028	0.947218	hypothetical protein
PA3578	NA	0.954199	0.129218	conserved hypothetical protein
PA3579	NA	-0.513669	0.307684	probable carbohydrate kinase
PA3581	glpF	0.265658	0.589949	glycerol uptake facilitator protein
PA3582	glpK	0.00701449	0.990581	glycerol kinase
PA3584	glpD	0.229466	0.641526	glycerol-3-phosphate dehydrogenase
PA3586	NA	-0.451657	0.505344	probable hydrolase
PA3587	metR	0.681394	0.049565	transcriptional regulator MetR
PA3588	NA	0.696308	0.0603227	probable porin
PA3590	NA	0.67982	0.235048	probable hydroxyacyl-CoA dehydrogenase
PA3594	NA	1.28492	0.00668411	probable transcriptional regulator
PA3596	NA	1.17914	0.0211892	probable methylated-DNA--protein-cysteine methyltransferase
PA3597	NA	0.516806	0.332043	probable amino acid permease
PA3598	NA	-0.0635359	0.880612	conserved hypothetical protein
PA3599	NA	-0.577457	0.0572097	probable transcriptional regulator
PA3600	NA	-0.0464591	0.937566	conserved hypothetical protein
PA3601	NA	-1.79779	1.30008e-06	conserved hypothetical protein
PA3602	NA	0.164915	0.666673	conserved hypothetical protein
PA3603	dgkA	1.01824	0.063056	diacylglycerol kinase
PA3604	erdR	-1.06322	0.0182755	response regulator ErdR
PA3605	NA	1.19288	0.0029289	hypothetical protein
PA3611	NA	1.01546	0.0215483	hypothetical protein
PA3612	NA	-1.43875	0.0184542	conserved hypothetical protein
PA3613	NA	0.223949	0.737101	hypothetical protein
PA3614	NA	-0.352259	0.291995	hypothetical protein
PA3615	NA	0.539189	0.11181	hypothetical protein
PA3616	NA	0.2154	0.674069	conserved hypothetical protein
PA3617	recA	-1.17166	0.0235054	RecA protein
PA3619	NA	0.735619	0.183853	hypothetical protein
PA3620	mutS	0.514168	0.193758	DNA mismatch repair protein MutS
PA3621	fdxA	-0.557963	0.127255	ferredoxin I
PA3622	rpoS	-0.718314	0.0675555	sigma factor RpoS
PA3623	NA	0.0253868	0.962095	conserved hypothetical protein
PA3624	pcm	0.22586	0.645828	L-isoaspartate protein carboxylmethyltransferase type II
PA3625	surE	-0.312596	0.418845	survival protein SurE
PA3626	NA	0.27018	0.513248	conserved hypothetical protein
PA3627	ygbB	0.154947	0.779977	2C-methyl-D-erythritol 2,4-cyclodiphosphate synthase
PA3629	adhC	-1.1691	0.00603135	alcohol dehydrogenase class III
PA3630	gfnR	-0.169005	0.831265	glutathione-dependent formaldehyde neutralization regulator GfnR
PA3631	NA	0.800731	0.167831	conserved hypothetical protein
PA3633	ygbP	1.69408	1.54987e-05	4-diphosphocytidyl-2-C-methylerythritol synthase
PA3634	NA	0.189462	0.812893	conserved hypothetical protein
PA3635	eno	-0.576696	0.182931	enolase
PA3636	kdsA	0.606449	0.236227	2-dehydro-3-deoxyphosphooctonate aldolase
PA3637	pyrG	-0.0390786	0.944382	CTP synthase
PA3638	NA	1.19643	0.0191791	conserved hypothetical protein
PA3639	accA	-0.709087	0.499784	acetyl-coenzyme A carboxylase carboxyl transferase (alpha subunit)
PA3640	dnaE	-0.540917	0.15174	DNA polymerase III, alpha chain
PA3641	NA	-0.521653	0.197141	probable amino acid permease
PA3643	lpxB	0.0970164	0.87999	lipid A-disaccharide synthase
PA3644	lpxA	-0.0715818	0.916686	UDP-N-acetylglucosamine acyltransferase
PA3645	fabZ	-1.06082	0.0302312	(3R)-hydroxymyristoyl-[acyl carrier protein] dehydratase
PA3646	lpxD	0.745248	0.0331637	UDP-3-O-[3-hydroxylauroyl] glucosamine N-acyltransferase
PA3647	NA	-2.46602	0.00460421	probable outer membrane protein precursor
PA3648	opr86	-0.112615	0.81782	outer membrane protein Opr86
PA3649	mucP	-0.506768	0.146828	MucP
PA3650	dxr	0.516459	0.192964	1-deoxy-d-xylulose 5-phosphate reductoisomerase
PA3651	cdsA	1.15071	0.00153885	phosphatidate cytidylyltransferase
PA3652	uppS	-0.963596	0.00502223	undecaprenyl pyrophosphate synthetase
PA3653	frr	-0.761303	0.244575	ribosome recycling factor
PA3654	pyrH	-0.247762	0.582986	uridylate kinase
PA3655	tsf	-1.21914	0.00458548	elongation factor Ts
PA3656	rpsB	0.388738	0.441639	30S ribosomal protein S2
PA3657	map	-0.454044	0.271229	methionine aminopeptidase
PA3658	glnD	0.128778	0.788526	protein-PII uridylyltransferase
PA3660	NA	-0.996366	0.146447	probable sodium/hydrogen antiporter
PA3662	NA	-0.00902739	0.991362	hypothetical protein
PA3664	NA	-0.561136	0.204614	conserved hypothetical protein
PA3665	NA	0.0167385	0.982924	hypothetical protein
PA3666	dapD	-0.660227	0.0385013	tetrahydrodipicolinate succinylase
PA3667	NA	0.786003	0.139406	probable pyridoxal-phosphate dependent enzyme
PA3669	NA	0.147148	0.843736	hypothetical protein
PA3670	NA	-0.0734809	0.930338	hypothetical protein
PA3672	NA	0.0985457	0.879322	probable ATP-binding component of ABC transporter
PA3673	plsB	-0.192754	0.664	glycerol-3-phosphate acyltransferase
PA3674	NA	0.697027	0.235821	hypothetical protein
PA3675	NA	0.273443	0.587975	hypothetical protein
PA3676	mexK	-0.240912	0.6405	MexK
PA3677	mexJ	-1.3188	0.0149807	MexJ
PA3678	mexL	-0.0227351	0.965929	MexL
PA3679	NA	1.36206	0.00129206	hypothetical protein
PA3680	NA	0.728962	0.192964	conserved hypothetical protein
PA3683	NA	-0.335218	0.619983	conserved hypothetical protein
PA3684	NA	0.658722	0.137734	hypothetical protein
PA3685	yeaZ	0.474557	0.230194	YeaZ
PA3686	adk	0.286571	0.501775	adenylate kinase
PA3687	ppc	0.0572715	0.930338	phosphoenolpyruvate carboxylase
PA3688	NA	0.100666	0.874424	hypothetical protein
PA3689	NA	-0.307429	0.664	probable transcriptional regulator
PA3690	NA	-0.519998	0.432363	probable metal-transporting P-type ATPase
PA3691	NA	-1.44584	0.00467066	hypothetical protein
PA3692	lptF	-0.325081	0.575471	Lipotoxon F, LptF
PA3695	NA	0.166756	0.783757	hypothetical protein
PA3697	NA	-0.528157	0.312158	hypothetical protein
PA3698	NA	0.118698	0.831265	hypothetical protein
PA3699	NA	-0.619941	0.185498	probable transcriptional regulator
PA3700	lysS	0.211061	0.814544	lysyl-tRNA synthetase
PA3702	wspR	-0.459515	0.341859	WspR
PA3703	wspF	0.102974	0.849647	probable methylesterase
PA3704	wspE	0.22995	0.719433	probable chemotaxis sensor/effector fusion protein
PA3705	wspD	0.40511	0.536522	hypothetical protein
PA3706	wspC	0.345855	0.483843	probable protein methyltransferase
PA3707	wspB	0.0345	0.964029	hypothetical protein
PA3708	wspA	-1.04725	0.0103308	probable chemotaxis transducer
PA3709	NA	-0.226941	0.701723	probable major facilitator superfamily (MFS) transporter
PA3710	NA	-0.09413	0.86184	probable GMC-type oxidoreductase
PA3711	NA	0.207719	0.733829	probable transcriptional regulator
PA3712	NA	-1.97432	8.49692e-05	hypothetical protein
PA3713	spdH	0.611588	0.393085	spermidine dehydrogenase, SpdH
PA3716	NA	0.650337	0.0822725	hypothetical protein
PA3717	NA	0.269964	0.688915	probable peptidyl-prolyl cis-trans isomerase, FkbP-type
PA3718	NA	0.539984	0.493719	probable major facilitator superfamily (MFS) transporter
PA3720	NA	-0.49588	0.509612	hypothetical protein
PA3722	NA	1.16902	0.0331637	hypothetical protein
PA3723	NA	0.0917032	0.843725	probable FMN oxidoreductase
PA3724	lasB	1.02725	0.0672808	elastase LasB
PA3725	recJ	0.626428	0.256826	single-stranded-DNA-specific exonuclease RecJ
PA3728	NA	0.707798	0.066211	hypothetical protein
PA3729	NA	-0.407014	0.374654	conserved hypothetical protein
PA3730	NA	0.700553	0.203567	hypothetical protein
PA3731	NA	-1.66323	2.91081e-06	conserved hypothetical protein
PA3732	NA	-1.07684	0.0180219	Uncharacterized protein
PA3733	NA	-1.45244	0.00258766	hypothetical protein
PA3734	NA	-0.4568	0.426306	hypothetical protein
PA3735	thrC	-0.684619	0.0859522	threonine synthase
PA3736	hom	-0.244317	0.551998	homoserine dehydrogenase
PA3737	dsbC	-0.572185	0.165631	thiol:disulfide interchange protein DsbC
PA3739	NA	-0.0498676	0.949505	probable sodium/hydrogen antiporter
PA3742	rplS	-1.76004	0.000395002	50S ribosomal protein L19
PA3743	trmD	0.0288121	0.965929	tRNA (guanine-N1)-methyltransferase
PA3744	rimM	-0.3094	0.599939	16S rRNA processing protein
PA3745	rpsP	-1.39915	0.0289517	30S ribosomal protein S16
PA3746	ffh	-0.20514	0.695674	signal recognition particle protein Ffh
PA3747	NA	-0.713778	0.0395257	conserved hypothetical protein
PA3748	NA	0.0546182	0.924039	conserved hypothetical protein
PA3750	NA	1.13103	0.080842	hypothetical protein
PA3751	purT	0.340626	0.560627	phosphoribosylglycinamide formyltransferase 2
PA3752	NA	0.679043	0.156743	hypothetical protein
PA3754	NA	-0.667228	0.0424227	hypothetical protein
PA3755	NA	0.0568235	0.917616	conserved hypothetical protein
PA3756	NA	-0.691881	0.104515	hypothetical protein
PA3757	nagR	0.667441	0.215382	Transcriptional regulator of N-Acetylglucosamine catabolism operon
PA3758	NA	0.774701	0.0703923	probable N-acetylglucosamine-6-phosphate deacetylase
PA3759	NA	0.613538	0.322221	probable aminotransferase
PA3760	NA	0.497662	0.240485	N-Acetyl-D-Glucosamine phosphotransferase system transporter
PA3761	nagE	0.12522	0.814944	N-Acetyl-D-Glucosamine phosphotransferase system transporter
PA3762	NA	-1.72551	0.125846	hypothetical protein
PA3763	purL	0.26548	0.45989	phosphoribosylformylglycinamidine synthase
PA3764	NA	-0.0635206	0.885187	conserved hypothetical protein
PA3765	NA	0.107074	0.889079	hypothetical protein
PA3766	NA	-0.606	0.297024	probable aromatic amino acid transporter
PA3768	NA	-0.768299	0.0676554	probable metallo-oxidoreductase
PA3769	guaA	0.51358	0.182767	GMP synthase
PA3770	guaB	0.138285	0.723001	inosine-5'-monophosphate dehydrogenase
PA3776	NA	0.988831	0.10658	probable transcriptional regulator
PA3777	xseA	0.128029	0.832333	exodeoxyribonuclease VII large subunit
PA3779	NA	-0.230229	0.723001	hypothetical protein
[truncated: 1,226 more rows]

## Sheet: elusive genes
locus_tag	gene_name	product_name
PA0004	gyrB	D gyrase subunit B
PA0020	tsaP	T4P secretin-associated protein TsaP
PA0053		hypothetical protein
PA0070	tagQ1	TagQ1
PA0300	spuD	polyamine transport protein
PA0408	pilG	twitching motility protein PilG
PA0411	pilJ	twitching motility protein PilJ
PA0413	chpA	component of chemotactic signal transduction system
PA0445		probable transposase
PA0561		hypothetical protein
PA0621		conserved hypothetical protein
PA0623		probable bacteriophage protein
PA0645		hypothetical protein
PA0647		hypothetical protein
PA0652	vfr	transcriptional regulator Vfr
PA0654	speD	S-adenosylmethionine decarboxylase proenzyme
PA0715		hypothetical protein
PA0716		hypothetical protein
PA0723	coaB	coat protein B of bacteriophage Pf1
PA0729		hypothetical protein
PA0800		hypothetical protein
PA0801		hypothetical protein
PA0867	mliC	membrane-bound lysozyme inhibitor of c-type lysozyme MliC
PA0888	aotJ	arginine/ornithine binding protein AotJ
PA0958	oprD	Basic amino acid, basic peptide and imipenem outer membrane porin OprD precursor
PA0985	pyoS5	pyocin S5
PA1074	braC	branched-chain amino acid transport protein BraC
PA1092	fliC	flagellin type B
PA1093		hypothetical protein
PA1096		hypothetical protein
PA1151	imm2	pyocin S2 immunity protein
PA1244		hypothetical protein
PA1299		conserved hypothetical protein
PA1363		ECF sigma factor
PA1369		hypothetical protein
PA1370		hypothetical protein
PA1371		hypothetical protein
PA1372		hypothetical protein
PA1458		probable two-component sensor
PA1502	gcl	glyoxylate carboligase
PA1507		probable transporter
PA1539		hypothetical protein
PA1576		probable 3-hydroxyisobutyrate dehydrogenase
PA1580	gltA	citrate synthase
PA1588	sucC	succinyl-CoA synthetase beta chain
PA1625		conserved hypothetical protein
PA1769		conserved hypothetical protein
PA1830		hypothetical protein
PA1852		hypothetical protein
PA1921		hypothetical protein
PA1922		probable TonB-dependent receptor
PA1925		hypothetical protein
PA1927	metE	5-methyltetrahydropteroyltriglutamate-homocysteine S-methyltransferase
PA1939		hypothetical protein
PA2017		hypothetical protein
PA2018	mexY	Resistance-Nodulation-Cell Division (RND) multidrug efflux transporter MexY
PA2019	mexX	Resistance-Nodulation-Cell Division (RND) multidrug efflux membrane fusion protein MexX precursor
PA2020	mexZ	MexZ
PA2021		hypothetical protein
PA2022		probable nucleotide sugar dehydrogenase
PA2222		hypothetical protein
PA2319		probable transposase
PA2385	pvdQ	3-oxo-C12-homoserine lactone acylase PvdQ
PA2391	opmQ	probable outer membrane protein precursor
PA2394	pvdN	PvdN
PA2411		probable thioesterase
PA2413	pvdH	L-2,4-diaminobutyrate:2-ketoglutarate 4-aminotransferase, PvdH
PA2424	pvdL	PvdL
PA2461		hypothetical protein
PA2468	foxI	ECF sigma factor FoxI
PA2478		probable thiol:disulfide interchange protein
PA2652		methyl-accepting chemotaxis protein
PA2688	pfeA	Ferric enterobactin receptor, outer membrane protein PfeA precursor
PA2690		probable transposase
PA2691		conserved hypothetical protein
PA2714		probable molybdopterin oxidoreductase
PA2730		hypothetical protein
PA2732		hypothetical protein
PA2733		conserved hypothetical protein
PA2734		hypothetical protein
PA2735		probable restriction-modification system protein
PA2736		hypothetical protein
PA2738	himA	integration host factor, alpha subunit
PA2760	oprQ	OprQ
PA2853	oprI	Outer membrane lipoprotein OprI precursor
PA2867		probable chemotaxis transducer
PA2869		hypothetical protein
PA2911		probable TonB-dependent receptor
PA2913		hypothetical protein
PA2914		probable permease of ABC transporter
PA2932	morB	morphinone reductase
PA2938		probable transporter
PA3007	lexA	repressor protein LexA
PA3082	gbt	glycine betaine transmethylase
PA3105	xcpQ	general secretion pathway protein D
PA3143		transposase
PA3145	wbpL	glycosyltransferase WbpL
PA3146	wbpK	probable D-dependent epimerase/dehydratase WbpK
PA3147	wbpJ	probable glycosyl transferase WbpJ
PA3148	wbpI	UDP-N-acetylglucosamine 2-epimerase WbpI
PA3149	wbpH	probable glycosyltransferase WbpH
PA3150	wbpG	LPS biosynthesis protein WbpG
PA3151	hisF2	imidazoleglycerol-phosphate synthase, cyclase subunit
PA3152	hisH2	glutamine amidotransferase
PA3153	wzx	O-antigen translocase
PA3154	wzy	B-band O-antigen polymerase
PA3155	wbpE	UDP-2-acetamido-2-dideoxy-d-ribo-hex-3-uluronic acid transaminase, wbpE
PA3156	wbpD	UDP-2-acetamido-3-amino-2,3-dideoxy-d-glucuronic acid N-acetyltransferase, WbpD
PA3157		probable acetyltransferase
PA3158	wbpB	UDP-2-acetamido-2-deoxy-d-glucuronic acid 3-dehydrogenase, WbpB
PA3159	wbpA	UDP-N-acetyl-d-glucosamine 6-Dehydrogenase
PA3160	wzz	O-antigen chain length regulator
PA3177		hypothetical protein
PA3237		hypothetical protein
PA3281		hypothetical protein
PA3282		hypothetical protein
PA3299	fadD1	long-chain-fatty-acid--CoA ligase
PA3389		probable ring-cleaving dioxygenase
PA3408	hasR	Heme uptake outer membrane receptor HasR precursor
PA3412		hypothetical protein
PA3431		conserved hypothetical protein
PA3434		probable transposase
PA3487	tle5	Tle5
PA3488	tli5	Tli5
PA3497		hypothetical protein
PA3498		probable oxidoreductase
PA3500		conserved hypothetical protein
PA3503		hypothetical protein
PA3505		hypothetical protein
PA3506		probable decarboxylase
PA3508		probable transcriptional regulator
PA3509		probable hydrolase
PA3511		probable short-chain dehydrogenase
PA3512		probable permease of ABC transporter
PA3513		hypothetical protein
PA3530	bfd	bacterioferritin-associated ferredoxin Bfd
PA3540	algD	GDP-mannose 6-dehydrogenase AlgD
PA3542	alg44	alginate biosynthesis protein Alg44
PA3543	algK	alginate biosynthetic protein AlgK precursor
PA3544	algE	Alginate production outer membrane protein AlgE precursor
PA3545	algG	alginate-c5-mannuronan-epimerase AlgG
PA3546	algX	alginate biosynthesis protein AlgX
PA3548	algI	alginate o-acetyltransferase AlgI
PA3549	algJ	alginate o-acetyltransferase AlgJ
PA3550	algF	alginate o-acetyltransferase AlgF
PA3584	glpD	glycerol-3-phosphate dehydrogenase
PA3597		probable amino acid permease
PA3598		conserved hypothetical protein
PA3599		probable transcriptional regulator
PA3736	hom	homoserine dehydrogenase
PA3861	rhl	ATP-dependent R helicase RhlB
PA3866		Pyocin S4
PA3867		probable D invertase
PA3868		hypothetical protein
PA3899	fecI	FecI
PA3983		conserved hypothetical protein
PA3993		probable transposase
PA4063		hypothetical protein
PA4064		probable ATP-binding component of ABC transporter
PA4240	rpsK	30S ribosomal protein S11
PA4243	secY	secretion protein SecY
PA4251	rplE	50S ribosomal protein L5
PA4253	rplN	50S ribosomal protein L14
PA4261	rplW	50S ribosomal protein L23
PA4270	rpoB	D-directed R polymerase beta chain
PA4272	rplJ	50S ribosomal protein L10
PA4329	pykA	pyruvate kinase II
PA4366	sodB	superoxide dismutase
PA4489	magD	MagD
PA4525	pilA	type 4 fimbrial precursor PilA
PA4578		hypothetical protein
PA4633		probable chemotaxis transducer
PA4647	uraA	uracil permease
PA4671		probable ribosomal protein L25
PA4685		hypothetical protein
PA4691		hypothetical protein
PA4692		conserved hypothetical protein
PA4729	panB	3-methyl-2-oxobutanoate hydroxymethyltransferase
PA4740	pnp	polyribonucleotide nucleotidyltransferase
PA4763	recN	D repair protein RecN
PA4797		probable transposase
PA4834	cntI	CntI
PA4835	cntM	CntM
PA4837	cntO	CntO
PA4838		hypothetical protein
PA4843	gcbA	GcbA
PA4882		hypothetical protein
PA4883		hypothetical protein
PA4941	hflC	protease subunit HflC
PA4942	hflK	protease subunit HflK
PA5040	pilQ	Type 4 fimbrial biogenesis outer membrane protein PilQ precursor
PA5043	pilN	type 4 fimbrial biogenesis protein PilN
PA5044	pilM	type 4 fimbrial biogenesis protein PilM
PA5112	estA	esterase EstA
PA5134	ctpA	carboxyl-terminal processing protease, CtpA
PA5138		hypothetical protein
PA5295		hypothetical protein
PA5300	cycB	cytochrome c5
PA5441		hypothetical protein
PA5519		conserved hypothetical protein
PA5531	tonB1	TonB1
PA5532		hypothetical protein
PA5533		hypothetical protein
PA5534		hypothetical protein
PA5535		conserved hypothetical protein
PA5536	dksA2	DksA2
PA5537		hypothetical protein
PA5538	amiA	N-acetylmuramoyl-L-alanine amidase
PA5539		hypothetical protein
PA5540		hypothetical protein
PA5541	pyrQ	dihydroorotase
